# Supplementary material for: Evaluation of a Probe-Based Enrichment Protocol for Nanopore Sequencing of Zoonotic Viruses
Source: Viruses. 2025 Oct 31;17(11):1465. doi: 10.3390/v17111465 (PMC12656931; doi:10.3390/v17111465)
Supplement: Supplementary file 1 [file viruses-17-01465-s001.zip]

Archive with 1 entries (1 files):
- viruses-3895921-supplementary.xlsx
