# Supplementary material for: Evaluation of a Probe-Based Enrichment Protocol for Nanopore Sequencing of Zoonotic Viruses
Source: Viruses. 2025 Oct 31;17(11):1465. doi: 10.3390/v17111465 (PMC12656931; doi:10.3390/v17111465)
Supplement: Supplementary file 1 [file viruses-17-01465-s001.zip › viruses-3895921-supplementary.xlsx]

## Sheet: Sheet1
Family	Accession	Description
Arenaviridae	NC_010249	Allpahuayo virus segment L
Arenaviridae	NC_010253	Allpahuayo virus segment S
Arenaviridae	NC_010251	Amapari virus segment L
Arenaviridae	NC_010247	Amapari virus segment S
Arenaviridae	NC_003468	Andes virus segment L
Arenaviridae	NC_003467	Andes virus segment M
Arenaviridae	NC_003466	Andes virus segment S
Arenaviridae	NC_040763	Apore mammarenavirus strain LBCE 12071 segment L
Arenaviridae	NC_040762	Apore mammarenavirus strain LBCE 12071 segment S
Arenaviridae	NC_038366	Arenaviridae sp. 13ZR68 viral cRNA, segment L
Arenaviridae	NC_038367	Arenaviridae sp. 13ZR68 viral cRNA, segment S
Arenaviridae	NC_010255	Bear Canyon virus segment L
Arenaviridae	NC_010256	Bear Canyon virus segment S
Arenaviridae	NC_023762	Boa arenavirus NL isolate 3 segment L
Arenaviridae	NC_023761	Boa arenavirus NL isolate 3 segment S
Arenaviridae	NC_018484	CAS virus segment L
Arenaviridae	NC_018481	CAS virus segment S
Arenaviridae	NC_010563	Chapare virus segment L
Arenaviridae	NC_010562	Chapare virus segment S
Arenaviridae	NC_010252	Cupixi virus segment L
Arenaviridae	NC_010254	Cupixi virus segment S
Arenaviridae	NC_010759	Flexal virus segment L
Arenaviridae	NC_010757	Flexal virus segment S
Arenaviridae	NC_026247	Gairo virus isolate TZ-27421_L segment L
Arenaviridae	NC_026246	Gairo virus isolate TZ-27421_S segment S
Arenaviridae	NC_018482	Golden Gate virus segment L
Arenaviridae	NC_018483	Golden Gate virus segment S
Arenaviridae	NC_005082	Guanarito virus segment L
Arenaviridae	NC_005077	Guanarito virus segment S
Arenaviridae	NC_043443	Haartman Institute snake virus isolate 1 segment L
Arenaviridae	NC_043444	Haartman Institute snake virus isolate 1 segment S
Arenaviridae	NC_007906	Ippy virus segment L
Arenaviridae	NC_007905	Ippy virus segment S
Arenaviridae	NC_005080	Junin virus segment L
Arenaviridae	NC_005081	Junin virus segment S
Arenaviridae	NC_004297	Lassa virus segment L
Arenaviridae	NC_004296	Lassa virus segment S
Arenaviridae	NC_010760	Latino virus segment L
Arenaviridae	NC_010758	Latino virus segment S
Arenaviridae	NC_012777	Lujo virus segment L
Arenaviridae	NC_012776	Lujo virus segment S
Arenaviridae	NC_016153	Luna virus segment L
Arenaviridae	NC_016152	Luna virus segment S
Arenaviridae	NC_018711	Lunk virus NKS-1 segment L
Arenaviridae	NC_018710	Lunk virus NKS-1 segment S
Arenaviridae	NC_004291	Lymphocytic choriomeningitis virus segment L
Arenaviridae	NC_004294	Lymphocytic choriomeningitis virus segment S
Arenaviridae	NC_005079	Machupo virus segment L
Arenaviridae	NC_005078	Machupo virus segment S
Arenaviridae	NC_027136	Mariental virus strain N27 MRMi.n9 segment L
Arenaviridae	NC_027134	Mariental virus strain N27 MRMi.n9 segment S
Arenaviridae	NC_023764	Merino Walk virus GP
Arenaviridae	NC_023763	Merino Walk virus Z
Arenaviridae	NC_007904	Mobala virus segment L
Arenaviridae	NC_007903	Mobala virus segment S
Arenaviridae	NC_006572	Mopeia Lassa reassortant 29 segment L
Arenaviridae	NC_006573	Mopeia Lassa reassortant 29 segment S
Arenaviridae	NC_006574	Mopeia virus AN20410 segment L
Arenaviridae	NC_006575	Mopeia virus AN20410 segment S
Arenaviridae	NC_013058	Morogoro virus segment L
Arenaviridae	NC_013057	Morogoro virus segment S
Arenaviridae	NC_027137	Okahandja virus strain N73 OkhMi.n4 segment L
Arenaviridae	NC_027135	Okahandja virus strain N73 OkhMi.n4 segment S
Arenaviridae	NC_010250	Oliveros virus segment L
Arenaviridae	NC_010248	Oliveros virus segment S
Arenaviridae	NC_010761	Parana virus segment L
Arenaviridae	NC_010756	Parana virus segment S (small)
Arenaviridae	NC_006447	Pichinde mammarenavirus segment S
Arenaviridae	NC_006439	Pichinde virus large RNA segment
Arenaviridae	NC_005897	Pirital virus segment L
Arenaviridae	NC_005894	Pirital virus segment S
Arenaviridae	NC_039010	Rat arenavirus 1 isolate YN2013 segment L
Arenaviridae	NC_039009	Rat arenavirus 1 isolate YN2013 segment S
Arenaviridae	NC_006313	Sabia virus
Arenaviridae	NC_004292	Tacaribe virus segment L
Arenaviridae	NC_004293	Tacaribe virus segment S
Arenaviridae	NC_010702	Tamiami virus segment L
Arenaviridae	NC_010701	Tamiami virus segment S (small)
Arenaviridae	NC_039008	Tavallinen suomalainen mies virus clone TSMV-2_L_F15-133 Z-protein and RNA-dependent RNA polymerase genes
Arenaviridae	NC_039007	Tavallinen suomalainen mies virus clone TSMV-2_S_F15133 glycoprotein precursor and nucleoprotein genes
Arenaviridae	NC_039006	University of Giessen virus strain UGV-1 segment L Z protein and RdRp genes
Arenaviridae	NC_039005	University of Giessen virus strain UGV-1 segment S GPC and NP genes
Arenaviridae	NC_023765	University of Helsinki virus strain UHV-1 segment L
Arenaviridae	NC_023766	University of Helsinki virus strain UHV-1 segment S
Arenaviridae	NC_040428	Wenling frogfish arenavirus 1 strain XYHYG11303 segment L
Arenaviridae	NC_040426	Wenling frogfish arenavirus 1 strain XYHYG11303 segment M
Arenaviridae	NC_040427	Wenling frogfish arenavirus 1 strain XYHYG11303 segment S
Arenaviridae	NC_040465	Wenling frogfish arenavirus 2 strain XYHYG24857 segment L
Arenaviridae	NC_040466	Wenling frogfish arenavirus 2 strain XYHYG24857 segment M
Arenaviridae	NC_040464	Wenling frogfish arenavirus 2 strain XYHYG24857 segment S
Arenaviridae	NC_026019	Wenzhou virus isolate Rn-242 segment L
Arenaviridae	NC_026018	Wenzhou virus isolate Rn-242 segment S
Arenaviridae	NC_010703	Whitewater Arroyo virus segment L
Arenaviridae	NC_010700	Whitewater Arroyo virus segment S
Bunyaviridae	NC_005235	Dobrava virus L segment train DOBV/Ano-Poroia/Afl9/1999
Bunyaviridae	NC_005234	Dobrava virus M segment strain DOBV/Ano-Poroia/Afl9/1999)
Bunyaviridae	NC_005233	Dobrava virus S segment strain DOBV/Ano-Poroia/Afl9/1999
Bunyaviridae	NC_005237	Seoul virus segment M
Bunyaviridae	NC_005236	Seoul virus strain 80-39 segment S
Bunyaviridae	NC_005238	Seoul virus strain Seoul 80-39 clone 1
Coronaviridae	KT253272	229E-related bat coronavirus isolate BtCoV/AT1A-F1/Hipaba/GHA/2010
Coronaviridae	KT253270	229E-related bat coronavirus isolate BtCoV/FO1A-F2/Hipaba/GHA/2010
Coronaviridae	KT253269	229E-related bat coronavirus isolate BtCoV/KW2E-F151/Hipcf.rub/GHA/2011
Coronaviridae	KT253271	229E-related bat coronavirus isolate BtCoV/KW2E-F56/Hipcf.rub/GHA/2011
Coronaviridae	KP849472	Alphacoronavirus 1 strain 23/03
Coronaviridae	MH938450	Alphacoronavirus Bat-CoV/P.kuhlii/Italy/206679-3/2010
Coronaviridae	MH938449	Alphacoronavirus Bat-CoV/P.kuhlii/Italy/3398-19/2015
Coronaviridae	MF113046	Alphacoronavirus Mink/China/1/2016
Coronaviridae	MK472067	Alphacoronavirus sp. isolate WA1087
Coronaviridae	MK472070	Alphacoronavirus sp. isolate WA3607
Coronaviridae	MH687934	Alphacoronavirus sp. strain VZ_AlphaCoV_16715_23
Coronaviridae	MH687936	Alphacoronavirus sp. strain VZ_AlphaCoV_16715_31
Coronaviridae	MH687937	Alphacoronavirus sp. strain VZ_AlphaCoV_16715_32
Coronaviridae	MH687938	Alphacoronavirus sp. strain VZ_AlphaCoV_16715_39_c1
Coronaviridae	MH687939	Alphacoronavirus sp. strain VZ_AlphaCoV_16715_39_c2
Coronaviridae	MH687940	Alphacoronavirus sp. strain VZ_AlphaCoV_16715_45
Coronaviridae	MH687941	Alphacoronavirus sp. strain VZ_AlphaCoV_16715_47_c1
Coronaviridae	MH687942	Alphacoronavirus sp. strain VZ_AlphaCoV_16715_47_c2
Coronaviridae	MH687943	Alphacoronavirus sp. strain VZ_AlphaCoV_16715_5
Coronaviridae	MH687944	Alphacoronavirus sp. strain VZ_AlphaCoV_16715_53
Coronaviridae	MH687945	Alphacoronavirus sp. strain VZ_AlphaCoV_16715_56
Coronaviridae	MH687946	Alphacoronavirus sp. strain VZ_AlphaCoV_16715_61
Coronaviridae	MH687948	Alphacoronavirus sp. strain VZ_AlphaCoV_16715_7
Coronaviridae	MH687949	Alphacoronavirus sp. strain VZ_AlphaCoV_16715_76
Coronaviridae	MH687950	Alphacoronavirus sp. strain VZ_AlphaCoV_16715_77
Coronaviridae	MH687951	Alphacoronavirus sp. strain VZ_AlphaCoV_16715_78
Coronaviridae	MH687954	Alphacoronavirus sp. strain VZ_AlphaCoV_16845_24
Coronaviridae	MH687955	Alphacoronavirus sp. strain VZ_AlphaCoV_16845_47
Coronaviridae	MH687956	Alphacoronavirus sp. strain VZ_AlphaCoV_16845_53
Coronaviridae	MH687957	Alphacoronavirus sp. strain VZ_AlphaCoV_16845_64
Coronaviridae	MH687958	Alphacoronavirus sp. strain VZ_AlphaCoV_16845_87
Coronaviridae	MH687959	Alphacoronavirus sp. strain VZ_AlphaCoV_17819_17
Coronaviridae	MH687961	Alphacoronavirus sp. strain VZ_AlphaCoV_17819_4
Coronaviridae	MH687963	Alphacoronavirus sp. strain VZ_AlphaCoV_20724_95
Coronaviridae	MH687964	Alphacoronavirus sp. strain VZ_AlphaCoV_20745_10
Coronaviridae	MH687965	Alphacoronavirus sp. strain VZ_AlphaCoV_20745_17
Coronaviridae	MH687966	Alphacoronavirus sp. strain VZ_AlphaCoV_20745_6
Coronaviridae	MK163627	Alphacoronavirus UKRn3
Coronaviridae	MK204393	Avian coronavirus
Coronaviridae	MK204411	Avian coronavirus
Coronaviridae	MZ937002	BANAL-116
Coronaviridae	MZ937000	BANAL-52
Coronaviridae	MG923574	Bat alphacoronavirus isolate BtCoV/020_16/M.dau/FIN/2016
Coronaviridae	MN065811	Bat alphacoronavirus strain BtCoV/008_16/M.bra/FIN/2016
Coronaviridae	DQ648794	Bat coronavirus (BtCoV/133/2005)
Coronaviridae	DQ648856	Bat coronavirus (BtCoV/273/2005)
Coronaviridae	DQ648857	Bat coronavirus (BtCoV/279/2005)
Coronaviridae	DQ648858	Bat coronavirus (BtCoV/512/2005) ORF1
Coronaviridae	NC_010437	Bat coronavirus 1A
Coronaviridae	EU420137	Bat coronavirus 1B strain AFCD307
Coronaviridae	GU190215	Bat coronavirus BM48-31/BGR/2008
Coronaviridae	KF430219	Bat coronavirus CDPHE15/USA/2006
Coronaviridae	JX993988	Bat coronavirus Cp/Yunnan2011
Coronaviridae	EF065506	Bat coronavirus HKU4-2
Coronaviridae	EF065507	Bat coronavirus HKU4-3
Coronaviridae	EF065508	Bat coronavirus HKU4-4
Coronaviridae	EF065510	Bat coronavirus HKU5-2
Coronaviridae	EF065511	Bat coronavirus HKU5-3
Coronaviridae	EF065512	Bat coronavirus HKU5-5
Coronaviridae	EU420139	Bat coronavirus HKU8 strain AFCD77
Coronaviridae	HM211100	Bat coronavirus HKU9-10-1
Coronaviridae	HM211101	Bat coronavirus HKU9-10-2
Coronaviridae	EF065514	Bat coronavirus HKU9-2
Coronaviridae	EF065515	Bat coronavirus HKU9-3
Coronaviridae	EF065516	Bat coronavirus HKU9-4
Coronaviridae	HM211098	Bat coronavirus HKU9-5-1
Coronaviridae	HM211099	Bat coronavirus HKU9-5-2
Coronaviridae	KY770851	Bat coronavirus isolate Anlong-57
Coronaviridae	MG916904	Bat coronavirus isolate BtCoV/Rh/YN2012_Ra13591
Coronaviridae	MG916901	Bat coronavirus isolate BtCoV/Rh/YN2012_Rs3376
Coronaviridae	MG916902	Bat coronavirus isolate BtCoV/Rh/YN2012_Rs4125
Coronaviridae	MG916903	Bat coronavirus isolate BtCoV/Rh/YN2012_Rs4259
Coronaviridae	MG693170	Bat coronavirus isolate CMR66
Coronaviridae	MG693168	Bat coronavirus isolate CMR704-P12
Coronaviridae	MG693172	Bat coronavirus isolate CMR705-P13
Coronaviridae	MG693171	Bat coronavirus isolate CMR891-892
Coronaviridae	MG693169	Bat coronavirus isolate CMR900
Coronaviridae	KU182965	Bat coronavirus isolate JPDB144
Coronaviridae	KX574227	Bat coronavirus isolate PREDICT/PDF-2180
Coronaviridae	JX993987	Bat coronavirus Rp/Shaanxi2011
Coronaviridae	MK492263	Bat coronavirus strain BtCoV92
Coronaviridae	LC469308	Bat coronavirus Vs-CoV-1
Coronaviridae	KF636752	Bat Hp-betacoronavirus/Zhejiang2013
Coronaviridae	DQ022305	Bat SARS coronavirus HKU3-1
Coronaviridae	GQ153545	Bat SARS coronavirus HKU3-10
Coronaviridae	GQ153546	Bat SARS coronavirus HKU3-11
Coronaviridae	GQ153547	Bat SARS coronavirus HKU3-12
Coronaviridae	GQ153548	Bat SARS coronavirus HKU3-13
Coronaviridae	DQ084199	bat SARS coronavirus HKU3-2
Coronaviridae	DQ084200	bat SARS coronavirus HKU3-3
Coronaviridae	GQ153539	Bat SARS coronavirus HKU3-4
Coronaviridae	GQ153540	Bat SARS coronavirus HKU3-5
Coronaviridae	GQ153541	Bat SARS coronavirus HKU3-6
Coronaviridae	GQ153542	Bat SARS coronavirus HKU3-7
Coronaviridae	GQ153543	Bat SARS coronavirus HKU3-8
Coronaviridae	GQ153544	Bat SARS coronavirus HKU3-9
Coronaviridae	DQ412042	Bat SARS coronavirus Rf1
Coronaviridae	DQ412043	Bat SARS coronavirus Rm1
Coronaviridae	DQ071615	Bat SARS coronavirus Rp3
Coronaviridae	FJ588686	Bat SARS CoV Rs672/2006
Coronaviridae	KY417142	Bat SARS-like coronavirus isolate As6526
Coronaviridae	MG772933	Bat SARS-like coronavirus isolate bat-SL-CoVZC45
Coronaviridae	MG772934	Bat SARS-like coronavirus isolate bat-SL-CoVZXC21
Coronaviridae	KF294457	Bat SARS-like coronavirus isolate Longquan-140
Coronaviridae	KY417145	Bat SARS-like coronavirus isolate Rf4092
Coronaviridae	KY417143	Bat SARS-like coronavirus isolate Rs4081
Coronaviridae	KY417144	Bat SARS-like coronavirus isolate Rs4084
Coronaviridae	KY417146	Bat SARS-like coronavirus isolate Rs4231
Coronaviridae	KY417147	Bat SARS-like coronavirus isolate Rs4237
Coronaviridae	KY417148	Bat SARS-like coronavirus isolate Rs4247
Coronaviridae	KY417149	Bat SARS-like coronavirus isolate Rs4255
Coronaviridae	KY417150	Bat SARS-like coronavirus isolate Rs4874
Coronaviridae	KY417151	Bat SARS-like coronavirus isolate Rs7327
Coronaviridae	KY417152	Bat SARS-like coronavirus isolate Rs9401
Coronaviridae	KC881006	Bat SARS-like coronavirus Rs3367
Coronaviridae	KC881005	Bat SARS-like coronavirus RsSHC014
Coronaviridae	KF367457	Bat SARS-like coronavirus WIV1
Coronaviridae	KP886808	Bat SARS-like coronavirus YNLF_31C
Coronaviridae	KP886809	Bat SARS-like coronavirus YNLF_34C
Coronaviridae	KJ473813	Bat CoV BtRf/SX2013
Coronaviridae	KJ473815	Bat CoV GX2013
Coronaviridae	KU182964	Bat CoV JTMC15
Coronaviridae	KF569996	Bat CoV LYRa11
Coronaviridae	MW703458	Bat CoV PrC31
Coronaviridae	MW251308	Bat CoV RacCS203
Coronaviridae	MN996532	Bat CoV RaTG13
Coronaviridae	MW201981	Bat CoV RmYN02
Coronaviridae	MZ081376	Bat CoV RmYN05
Coronaviridae	MZ081378	Bat CoV RmYN08
Coronaviridae	GISAID:EPI_ISL_1699446	Bat CoV RpYN06
Coronaviridae	GISAID:EPI_ISL_852604	Bat CoV RShSTT182
Coronaviridae	GISAID:EPI_ISL_852605	Bat CoV RShSTT200
Coronaviridae	MZ081380	Bat CoV RsYN04
Coronaviridae	LC556375	BatCoV Rc-o319
Coronaviridae	NC_010646	Beluga Whale coronavirus SW1
Coronaviridae	KU558922	Betacoronavirus 1 isolate Buffalo coronavirus B1-24F
Coronaviridae	KU558923	Betacoronavirus 1 isolate Buffalo coronavirus B1-28F
Coronaviridae	MH685718	Betacoronavirus 1 isolate E0-034
Coronaviridae	NC_038294	Betacoronavirus England 1 isolate H123990006
Coronaviridae	KC164505	Betacoronavirus England 1
Coronaviridae	KC545383	Betacoronavirus Erinaceus/VMC/DEU/2012 isolate ErinaceusCoV/2012-174/GER/2012
Coronaviridae	KC545386	Betacoronavirus Erinaceus/VMC/DEU/2012 isolate ErinaceusCoV/2012-216/GER/2012
Coronaviridae	KM349742	Betacoronavirus HKU24 strain HKU24-R05005I
Coronaviridae	KM349743	Betacoronavirus HKU24 strain HKU24-R05009I
Coronaviridae	KM349744	Betacoronavirus HKU24 strain HKU24-R05010I
Coronaviridae	MH687968	Betacoronavirus sp. strain VZ_BetaCoV_16715_52
Coronaviridae	MH687969	Betacoronavirus sp. strain VZ_BetaCoV_20724_33
Coronaviridae	MH687970	Betacoronavirus sp. strain VZ_BetaCoV_20724_34_c12
Coronaviridae	MH687971	Betacoronavirus sp. strain VZ_BetaCoV_20724_34_c13
Coronaviridae	MH687972	Betacoronavirus sp. strain VZ_BetaCoV_20724_38
Coronaviridae	MH687973	Betacoronavirus sp. strain VZ_BetaCoV_20724_39
Coronaviridae	MH687974	Betacoronavirus sp. strain VZ_BetaCoV_20724_43
Coronaviridae	MH687976	Betacoronavirus sp. strain VZ_BetaCoV_22084_1
Coronaviridae	MH687977	Betacoronavirus sp. strain VZ_BetaCoV_22084_10
Coronaviridae	MH687978	Betacoronavirus sp. strain VZ_BetaCoV_22084_6
Coronaviridae	KF793824	Bottlenose dolphin coronavirus HKU22 isolate CF090325
Coronaviridae	KF793825	Bottlenose dolphin coronavirus HKU22 isolate CF090327
Coronaviridae	KF793826	Bottlenose dolphin coronavirus HKU22 isolate CF090331
Coronaviridae	DQ811784	Bovine coronavirus DB2
Coronaviridae	EF424619	Bovine coronavirus E-AH187
Coronaviridae	FJ938064	Bovine coronavirus E-AH187-TC
Coronaviridae	EF424615	Bovine coronavirus E-AH65
Coronaviridae	EF424616	Bovine coronavirus E-AH65-TC
Coronaviridae	FJ938063	Bovine coronavirus E-DB2-TC
Coronaviridae	AB354579	Bovine coronavirus genomic RNA, strain: Kakegawa
Coronaviridae	MH043952	Bovine coronavirus isolate 4-17-03
Coronaviridae	MH043954	Bovine coronavirus isolate 4-17-08
Coronaviridae	MH043953	Bovine coronavirus isolate 4-17-25
Coronaviridae	MH043955	Bovine coronavirus isolate 7-16-23
Coronaviridae	DQ915164	Bovine coronavirus isolate Alpaca
Coronaviridae	KX982264	Bovine coronavirus isolate BCoV_2014_13
Coronaviridae	AF391541	Bovine coronavirus isolate BCoV-ENT
Coronaviridae	AF391542	Bovine coronavirus isolate BCoV-LUN
Coronaviridae	MG757139	Bovine coronavirus isolate ICSA16-EN
Coronaviridae	MG757140	Bovine coronavirus isolate ICSA16-LBA
Coronaviridae	MG757138	Bovine coronavirus isolate ICSA21-LBA
Coronaviridae	MG757141	Bovine coronavirus isolate ICSA-pool-EN
Coronaviridae	MG757142	Bovine coronavirus isolate ICSA-pool-LBA
Coronaviridae	EF424620	Bovine coronavirus R-AH187
Coronaviridae	EF424617	Bovine coronavirus R-AH65
Coronaviridae	EF424618	Bovine coronavirus R-AH65-TC
Coronaviridae	KU886219	Bovine coronavirus strain BCV-AKS-01
Coronaviridae	AF220295	Bovine coronavirus strain Quebec
Coronaviridae	FJ938065	Bovine respiratory coronavirus AH187
Coronaviridae	FJ938066	Bovine respiratory coronavirus bovine/US/OH-440-TC/1996
Coronaviridae	KJ473795	BtMf-AlphaCoV/AH2011
Coronaviridae	KJ473799	BtMf-AlphaCoV/FJ2012
Coronaviridae	KJ473797	BtMf-AlphaCoV/GD2012
Coronaviridae	KJ473800	BtMf-AlphaCoV/HeN2013
Coronaviridae	KJ473798	BtMf-AlphaCoV/HuB2013
Coronaviridae	KJ473796	BtMf-AlphaCoV/JX2012
Coronaviridae	KJ473820	BtPa-BetaCoV/GD2013
Coronaviridae	KJ473812	BtRf-BetaCoV/HeB2013
Coronaviridae	KJ473811	BtRf-BetaCoV/JL2012
Coronaviridae	KJ473814	BtRs-BetaCoV/HuB2013
Coronaviridae	KJ473816	BtRs-BetaCoV/YN2013
Coronaviridae	KJ473822	BtTp-BetaCoV/GX2012
Coronaviridae	KJ473821	BtVs-BetaCoV/SC2013
Coronaviridae	EF424624	Calf-giraffe coronavirus US/OH3/2006
Coronaviridae	KT368891	Camel coronavirus HKU23 isolate camel/Riyadh/Ry123/2015
Coronaviridae	MF593476	Camel coronavirus HKU23 polyprotein
Coronaviridae	MK359255	Canada goose coronavirus strain Cambridge_Bay_2017
Coronaviridae	KY063616	Canine coronavirus isolate HLJ-071
Coronaviridae	KY063617	Canine coronavirus isolate HLJ-072
Coronaviridae	KY063618	Canine coronavirus isolate HLJ-073
Coronaviridae	KC175339	Canine coronavirus strain 171
Coronaviridae	JQ404409	Canine coronavirus strain 1-71
Coronaviridae	JN856008	Canine coronavirus strain A76
Coronaviridae	KP981644	Canine coronavirus strain CB/05
Coronaviridae	GQ477367	Canine coronavirus strain CCoV/NTU336/F/2008
Coronaviridae	KC175340	Canine coronavirus strain K378
Coronaviridae	KC175341	Canine coronavirus strain S378
Coronaviridae	JQ404410	Canine coronavirus strain TN-449
Coronaviridae	KX432213	Canine respiratory coronavirus strain BJ232
Coronaviridae	JX860640	Canine respiratory coronavirus strain K37
Coronaviridae	AY572038	Civet SARS-CoV-1 civet020
Coronaviridae	MK211374	Coronavirus BtRl-BetaCoV/SC2018
Coronaviridae	MK211373	Coronavirus BtRs-AlphaCoV/YN2018
Coronaviridae	MK211375	Coronavirus BtRs-BetaCoV/YN2018A
Coronaviridae	MK211376	Coronavirus BtRs-BetaCoV/YN2018B
Coronaviridae	MK211377	Coronavirus BtRs-BetaCoV/YN2018C
Coronaviridae	MK211378	Coronavirus BtRs-BetaCoV/YN2018D
Coronaviridae	MK211379	Coronavirus BtRt-BetaCoV/GX2018
Coronaviridae	MK211369	Coronavirus BtSk-AlphaCoV/GX2018A
Coronaviridae	MK211370	Coronavirus BtSk-AlphaCoV/GX2018B
Coronaviridae	MK211371	Coronavirus BtSk-AlphaCoV/GX2018C
Coronaviridae	MK211372	Coronavirus BtSk-AlphaCoV/GX2018D
Coronaviridae	KC869678	Coronavirus Neoromicia/PML-PHE1/RSA/2011
Coronaviridae	EU111742	Coronavirus SW1
Coronaviridae	MN514962	Dromedary camel coronavirus HKU23 isolate DcCoV-HKU23/camel/Ethiopia/CAC1019/2015
Coronaviridae	MN514963	Dromedary camel coronavirus HKU23 isolate DcCoV-HKU23/camel/Morocco/CAC2586/2016
Coronaviridae	MN514964	Dromedary camel coronavirus HKU23 isolate DcCoV-HKU23/camel/Nigeria/NV1010/2015
Coronaviridae	MN514965	Dromedary camel coronavirus HKU23 isolate DcCoV-HKU23/camel/Nigeria/NV1092/2015
Coronaviridae	MN514966	Dromedary camel coronavirus HKU23 isolate DcCoV-HKU23/camel/Nigeria/NV1097/2015
Coronaviridae	MN514967	Dromedary camel coronavirus HKU23 isolate DcCoV-HKU23/camel/Nigeria/NV1385/2016
Coronaviridae	KF906249	Dromedary camel coronavirus HKU23 strain HKU23-265F
Coronaviridae	KF906250	Dromedary camel coronavirus HKU23 strain HKU23-362F
Coronaviridae	KF906251	Dromedary camel coronavirus HKU23 strain HKU23-368F
Coronaviridae	LC061273	Equine coronavirus RNA, strain: Obihiro12-1
Coronaviridae	LC061274	Equine coronavirus RNA, strain: Obihiro12-2
Coronaviridae	LC061272	Equine coronavirus RNA, strain: Tokachi09
Coronaviridae	EF446615	Equine coronavirus strain NC99
Coronaviridae	MK907286	Erinaceus hedgehog coronavirus HKU31 strain F6
Coronaviridae	MK907287	Erinaceus hedgehog coronavirus HKU31 strain Rs13
Coronaviridae	MH817484	Feline alphacoronavirus 1 strain FCoV-SB22
Coronaviridae	KP143512	Feline coronavirus isolate 26M
Coronaviridae	FJ938060	Feline coronavirus UU2
Coronaviridae	KC461235	Feline infectious peritonitis virus isolate FCoVWSU791146_P1
Coronaviridae	KC461237	Feline infectious peritonitis virus isolate FCoVWSU791146_P50
Coronaviridae	KC461236	Feline infectious peritonitis virus isolate FCoVWSU791146_P8
Coronaviridae	JQ408981	Feline infectious peritonitis virus strain DF-2
Coronaviridae	AY994055	Feline infectious peritonitis virus
Coronaviridae	LC215871	Ferret coronavirus genomic RNA, strain: ferret063
Coronaviridae	LC119077	Ferret coronavirus genomic RNA, strain: FRCoV4370
Coronaviridae	KM347965	Ferret coronavirus isolate FRCoV-NL-2010
Coronaviridae	KX512809	Ferret enteric coronavirus strain FECV1
Coronaviridae	EF424623	Giraffe coronavirus US/OH3/2003
Coronaviridae	EF424622	Giraffe coronavirus US/OH3-TC/2006
Coronaviridae	KR527150	Goat torovirus strain SZ
Coronaviridae	MK679660	Hedgehog coronavirus 1
Coronaviridae	JQ989269	Hipposideros bat coronavirus HKU10 isolate LSH5A
Coronaviridae	JQ989267	Hipposideros bat coronavirus HKU10 isolate SL12A
Coronaviridae	JQ989272	Hipposideros bat coronavirus HKU10 isolate TLC1343A
Coronaviridae	JQ989266	Hipposideros bat coronavirus HKU10 isolate TT3A
Coronaviridae	MN611525	Hipposideros pomona bat coronavirus CHB25 isolate CHB0025
Coronaviridae	MN611523	Hipposideros pomona bat coronavirus HKU10-related isolate 160942
Coronaviridae	JX869059	Human betacoronavirus 2c EMC/2012
Coronaviridae	KC667074	Human betacoronavirus 2c England-Qatar/2012
Coronaviridae	KC776174	Human betacoronavirus 2c Jordan-N3/2012
Coronaviridae	AY597011	Human coronavirus HKU1 genotype A
Coronaviridae	AY884001	Human coronavirus HKU1 genotype B
Coronaviridae	KT779555	Human coronavirus HKU1 isolate BJ01-p3
Coronaviridae	KT779556	Human coronavirus HKU1 isolate BJ01-p9
Coronaviridae	HM034837	Human coronavirus HKU1 isolate Caen1
Coronaviridae	DQ415913	Human coronavirus HKU1 strain N17 genotype C
Coronaviridae	DQ415905	Human coronavirus HKU1 strain N7 genotype A
Coronaviridae	KY983584	Human coronavirus HKU1 strain SC2628
Coronaviridae	NC_006577	Human coronavirus HKU1
Coronaviridae	KF923918	Human coronavirus OC43 isolate 10108/2010
Coronaviridae	KF923895	Human coronavirus OC43 isolate 10285/2010
Coronaviridae	KF923924	Human coronavirus OC43 isolate 10290/2010
Coronaviridae	KF923925	Human coronavirus OC43 isolate 10574/2010
Coronaviridae	KF923902	Human coronavirus OC43 isolate 12689/2012
Coronaviridae	KF923903	Human coronavirus OC43 isolate 12691/2012
Coronaviridae	KF923904	Human coronavirus OC43 isolate 12694/2012
Coronaviridae	KF923905	Human coronavirus OC43 isolate 229/2005
Coronaviridae	KF923890	Human coronavirus OC43 isolate 39A/2007
Coronaviridae	KF923894	Human coronavirus OC43 isolate 5352/2007
Coronaviridae	KF923907	Human coronavirus OC43 isolate 5370/2007
Coronaviridae	KF923908	Human coronavirus OC43 isolate 5414/2007
Coronaviridae	KF923909	Human coronavirus OC43 isolate 5442/2007
Coronaviridae	KF923910	Human coronavirus OC43 isolate 5445/2007
Coronaviridae	KF923901	Human coronavirus OC43 isolate 5472/2007
Coronaviridae	KF923911	Human coronavirus OC43 isolate 5479/2007
Coronaviridae	KF923912	Human coronavirus OC43 isolate 5484/2007
Coronaviridae	KF923913	Human coronavirus OC43 isolate 5485/2007
Coronaviridae	KF923914	Human coronavirus OC43 isolate 5508/2007
Coronaviridae	KF923915	Human coronavirus OC43 isolate 5517/2007
Coronaviridae	KF923916	Human coronavirus OC43 isolate 5519/2007
Coronaviridae	KF923917	Human coronavirus OC43 isolate 5566/2007
Coronaviridae	KF923919	Human coronavirus OC43 isolate 5595/2007
Coronaviridae	KF923920	Human coronavirus OC43 isolate 5617/2007
Coronaviridae	KF923921	Human coronavirus OC43 isolate 69A/2007
Coronaviridae	KF923922	Human coronavirus OC43 isolate 8164/2009
Coronaviridae	MF314143	Human coronavirus OC43 isolate HCoV-OC43/USA/ACRI_0052/2016
Coronaviridae	MH121121	Human coronavirus OC43 isolate HCoV-OC43/USA/ACRI_0213/2016
Coronaviridae	MF374984	Human coronavirus OC43 isolate HCoV-OC43/USA/TCNP_00204/2017
Coronaviridae	MF374985	Human coronavirus OC43 isolate HCoV-OC43/USA/TCNP_00212/2017
Coronaviridae	MF374983	Human coronavirus OC43 isolate HCoV-OC43/USA/TCNP_0070/2016
Coronaviridae	KX344031	Human coronavirus OC43 isolate LRTI_238
Coronaviridae	MK303622	Human coronavirus OC43 isolate MDS11
Coronaviridae	MK303623	Human coronavirus OC43 isolate MDS12
Coronaviridae	MK303624	Human coronavirus OC43 isolate MDS14
Coronaviridae	MK327281	Human coronavirus OC43 isolate MDS15
Coronaviridae	MK303625	Human coronavirus OC43 isolate MDS16
Coronaviridae	MK303620	Human coronavirus OC43 isolate MDS2
Coronaviridae	MK303621	Human coronavirus OC43 isolate MDS4
Coronaviridae	MK303619	Human coronavirus OC43 isolate MDS6
Coronaviridae	KX538964	Human coronavirus OC43 isolate MY-U002/12
Coronaviridae	KX538975	Human coronavirus OC43 isolate MY-U1024/12
Coronaviridae	KX538976	Human coronavirus OC43 isolate MY-U1057/12
Coronaviridae	KX538977	Human coronavirus OC43 isolate MY-U1140/12
Coronaviridae	KX538978	Human coronavirus OC43 isolate MY-U1758/13
Coronaviridae	KX538979	Human coronavirus OC43 isolate MY-U1975/13
Coronaviridae	KX538965	Human coronavirus OC43 isolate MY-U208/12
Coronaviridae	KX538966	Human coronavirus OC43 isolate MY-U236/12
Coronaviridae	KX538967	Human coronavirus OC43 isolate MY-U413/12
Coronaviridae	KX538968	Human coronavirus OC43 isolate MY-U464/12
Coronaviridae	KX538969	Human coronavirus OC43 isolate MY-U523/12
Coronaviridae	KX538970	Human coronavirus OC43 isolate MY-U710/12
Coronaviridae	KX538971	Human coronavirus OC43 isolate MY-U732/12
Coronaviridae	KX538972	Human coronavirus OC43 isolate MY-U774/12
Coronaviridae	KX538973	Human coronavirus OC43 isolate MY-U868/12
Coronaviridae	KX538974	Human coronavirus OC43 isolate MY-U945/12
Coronaviridae	MN026164	Human coronavirus OC43 isolate OC43_KLF_01_2018
Coronaviridae	MN026165	Human coronavirus OC43 isolate OC43_KLF_02_2017
Coronaviridae	MG977451	Human coronavirus OC43 isolate TNP 12636
Coronaviridae	MG977452	Human coronavirus OC43 isolate TNP 12643
Coronaviridae	MG977444	Human coronavirus OC43 isolate TNP F1778_2
Coronaviridae	MG977445	Human coronavirus OC43 isolate TNP F1790_2
Coronaviridae	MG977446	Human coronavirus OC43 isolate TNP F1791_2
Coronaviridae	MG977447	Human coronavirus OC43 isolate TNP F1832_2
Coronaviridae	MG977448	Human coronavirus OC43 isolate TNP F1833_2
Coronaviridae	MG977449	Human coronavirus OC43 isolate TNP F1834_2
Coronaviridae	MG977450	Human coronavirus OC43 isolate TNP F1835_2
Coronaviridae	AY585229	Human coronavirus OC43 serotype OC43-Paris
Coronaviridae	KP198611	Human coronavirus OC43 strain 1783A/10
Coronaviridae	AY903460	Human coronavirus OC43 strain 19572 Belgium 2004
Coronaviridae	KP198610	Human coronavirus OC43 strain 2058A/10
Coronaviridae	AY903459	Human coronavirus OC43 strain 87309 Belgium 2003
Coronaviridae	AY585228	Human coronavirus OC43 strain ATCC VR-759
Coronaviridae	MG197709	Human coronavirus OC43 strain BJ-112
Coronaviridae	MG197710	Human coronavirus OC43 strain BJ-124
Coronaviridae	MG197711	Human coronavirus OC43 strain BJ-164
Coronaviridae	MG197712	Human coronavirus OC43 strain BJ-165
Coronaviridae	MG197713	Human coronavirus OC43 strain BJ-221
Coronaviridae	MG197714	Human coronavirus OC43 strain CC-23
Coronaviridae	MG197715	Human coronavirus OC43 strain GZYF-26
Coronaviridae	MN306036	Human coronavirus OC43 strain HCoV_OC43/Seattle/USA/SC0682/2019
Coronaviridae	MN310478	Human coronavirus OC43 strain HCoV_OC43/Seattle/USA/SC0776/2019
Coronaviridae	MN306041	Human coronavirus OC43 strain HCoV_OC43/Seattle/USA/SC0810/2019
Coronaviridae	MN306042	Human coronavirus OC43 strain HCoV_OC43/Seattle/USA/SC0839/2019
Coronaviridae	MN306043	Human coronavirus OC43 strain HCoV_OC43/Seattle/USA/SC0841/2019
Coronaviridae	KY684759	Human coronavirus OC43 strain HCoV_OC43/Seattle/USA/SC2269/2016
Coronaviridae	KY967361	Human coronavirus OC43 strain HCoV_OC43/Seattle/USA/SC2345/2015
Coronaviridae	KY967360	Human coronavirus OC43 strain HCoV_OC43/Seattle/USA/SC2476/2015
Coronaviridae	KY983583	Human coronavirus OC43 strain HCoV_OC43/Seattle/USA/SC2481/2015
Coronaviridae	KY967359	Human coronavirus OC43 strain HCoV_OC43/Seattle/USA/SC2730/2015
Coronaviridae	KY967358	Human coronavirus OC43 strain HCoV_OC43/Seattle/USA/SC2770/2015
Coronaviridae	KY983585	Human coronavirus OC43 strain HCoV_OC43/Seattle/USA/SC2854/2015
Coronaviridae	KY967356	Human coronavirus OC43 strain HCoV_OC43/Seattle/USA/SC2924/2015
Coronaviridae	KY983588	Human coronavirus OC43 strain HCoV_OC43/Seattle/USA/SC3118/2015
Coronaviridae	KY369906	Human coronavirus OC43 strain HCoV_OC43/Seattle/USA/SC622/2016
Coronaviridae	KY369905	Human coronavirus OC43 strain HCoV_OC43/Seattle/USA/SC831/2016
Coronaviridae	MN310476	Human coronavirus OC43 strain HCoV_OC43/Seattle/USA/SC9428/2018
Coronaviridae	MN306053	Human coronavirus OC43 strain HCoV_OC43/Seattle/USA/SC9430/2018
Coronaviridae	KY369907	Human coronavirus OC43 strain HCoV_OC43/Seattle/USA/SC9741/2016
Coronaviridae	KU131570	Human coronavirus OC43 strain HCoV-OC43/UK/London/2011
Coronaviridae	JN129834	Human coronavirus OC43 strain HK04-01
Coronaviridae	JN129835	Human coronavirus OC43 strain HK04-02
Coronaviridae	MG197723	Human coronavirus OC43 strain HZ-459
Coronaviridae	KJ958218	Human coronavirus OC43 strain LY341
Coronaviridae	KJ958219	Human coronavirus OC43 strain LY342
Coronaviridae	KY554972	Human coronavirus OC43 strain N07-1541B_433X
Coronaviridae	KY674917	Human coronavirus OC43 strain N07-1609B
Coronaviridae	KY674918	Human coronavirus OC43 strain N07-1647B
Coronaviridae	KY554973	Human coronavirus OC43 strain N07-1689B_116X
Coronaviridae	KY554974	Human coronavirus OC43 strain N08-33B_360X
Coronaviridae	KY554975	Human coronavirus OC43 strain N09-382B
Coronaviridae	KY674920	Human coronavirus OC43 strain N09-595B
Coronaviridae	KF530068	Human coronavirus OC43 strain OC43/human/USA/007-11/2000
Coronaviridae	KF530092	Human coronavirus OC43 strain OC43/human/USA/008-5/2000
Coronaviridae	KF530093	Human coronavirus OC43 strain OC43/human/USA/832-27/1983
Coronaviridae	KF530060	Human coronavirus OC43 strain OC43/human/USA/851-15/1985
Coronaviridae	KF530085	Human coronavirus OC43 strain OC43/human/USA/871-25/1987
Coronaviridae	KF530086	Human coronavirus OC43 strain OC43/human/USA/872-5/1987
Coronaviridae	KF530077	Human coronavirus OC43 strain OC43/human/USA/873-16/1987
Coronaviridae	KF530083	Human coronavirus OC43 strain OC43/human/USA/873-19/1987
Coronaviridae	KF530087	Human coronavirus OC43 strain OC43/human/USA/873-6/1987
Coronaviridae	KF530073	Human coronavirus OC43 strain OC43/human/USA/8912-37/1989
Coronaviridae	KF530066	Human coronavirus OC43 strain OC43/human/USA/901-33/1990
Coronaviridae	KF530065	Human coronavirus OC43 strain OC43/human/USA/901-41/1990
Coronaviridae	KF530061	Human coronavirus OC43 strain OC43/human/USA/901-43/1990
Coronaviridae	KF530088	Human coronavirus OC43 strain OC43/human/USA/901-54/1990
Coronaviridae	KF530076	Human coronavirus OC43 strain OC43/human/USA/911-11/1991
Coronaviridae	KF530096	Human coronavirus OC43 strain OC43/human/USA/911-38/1991
Coronaviridae	KF530091	Human coronavirus OC43 strain OC43/human/USA/911-58/1991
Coronaviridae	KF530089	Human coronavirus OC43 strain OC43/human/USA/911-66/1991
Coronaviridae	KF530067	Human coronavirus OC43 strain OC43/human/USA/912-10/1991
Coronaviridae	KF530082	Human coronavirus OC43 strain OC43/human/USA/912-11/1991
Coronaviridae	KF530094	Human coronavirus OC43 strain OC43/human/USA/912-36/1991
Coronaviridae	KF530095	Human coronavirus OC43 strain OC43/human/USA/912-6/1991
Coronaviridae	KF530079	Human coronavirus OC43 strain OC43/human/USA/913-29/1991
Coronaviridae	KF530097	Human coronavirus OC43 strain OC43/human/USA/9211-43/1992
Coronaviridae	KF530074	Human coronavirus OC43 strain OC43/human/USA/9212-33/1992
Coronaviridae	KF530071	Human coronavirus OC43 strain OC43/human/USA/925-1/1992
Coronaviridae	KF530090	Human coronavirus OC43 strain OC43/human/USA/931-85/1993
Coronaviridae	KF530059	Human coronavirus OC43 strain OC43/human/USA/951-15/1995
Coronaviridae	KF530084	Human coronavirus OC43 strain OC43/human/USA/951-18/1995
Coronaviridae	KF530062	Human coronavirus OC43 strain OC43/human/USA/952-23/1995
Coronaviridae	KF530075	Human coronavirus OC43 strain OC43/human/USA/953-23/1995
Coronaviridae	KF530078	Human coronavirus OC43 strain OC43/human/USA/9612-29/1996
Coronaviridae	KF530063	Human coronavirus OC43 strain OC43/human/USA/9612-48/1996
Coronaviridae	KF530064	Human coronavirus OC43 strain OC43/human/USA/9612-9/1996
Coronaviridae	KF530098	Human coronavirus OC43 strain OC43/human/USA/965-6/1996
Coronaviridae	KF530072	Human coronavirus OC43 strain OC43/human/USA/9712-13/1997
Coronaviridae	KF530080	Human coronavirus OC43 strain OC43/human/USA/9712-31/1997
Coronaviridae	KF530099	Human coronavirus OC43 strain OC43/human/USA/971-5/1997
Coronaviridae	KF530069	Human coronavirus OC43 strain OC43/human/USA/982-4/1998
Coronaviridae	KF530070	Human coronavirus OC43 strain OC43/human/USA/991-19/1999
Coronaviridae	KF530081	Human coronavirus OC43 strain OC43/human/USA/991-5/1999
Coronaviridae	MG197716	Human coronavirus OC43 strain WZ-303
Coronaviridae	MG197717	Human coronavirus OC43 strain WZ-522
Coronaviridae	MG197722	Human coronavirus OC43 strain YC-207
Coronaviridae	MG197718	Human coronavirus OC43 strain YC-55
Coronaviridae	MG197719	Human coronavirus OC43 strain YC-67
Coronaviridae	MG197720	Human coronavirus OC43 strain YC-68
Coronaviridae	MG197721	Human coronavirus OC43 strain YC-72
Coronaviridae	AY391777	Human coronavirus OC43
Coronaviridae	FJ415324	Human enteric coronavirus 4408
Coronaviridae	FJ938067	Human enteric coronavirus strain 4408
Coronaviridae	KX442565	Hypsugo bat coronavirus HKU25 isolate NL140462
Coronaviridae	KX442564	Hypsugo bat coronavirus HKU25 isolate YD131305
Coronaviridae	MA741912	JP 2017511328-A/7: PORCINE EPIDEMIC DIARRHEA VIRUS VACCINE
Coronaviridae	MA741913	JP 2017511328-A/8: PORCINE EPIDEMIC DIARRHEA VIRUS VACCINE
Coronaviridae	MA347649	JP 2018507691-A/11: PORCINE EPIDEMIC DIARRHEA VIRUS STRAINS AND IMMUNOGENIC COMPOSITIONS THEREFROM
Coronaviridae	MA347650	JP 2018507691-A/12: PORCINE EPIDEMIC DIARRHEA VIRUS STRAINS AND IMMUNOGENIC COMPOSITIONS THEREFROM
Coronaviridae	MA347651	JP 2018507691-A/13: PORCINE EPIDEMIC DIARRHEA VIRUS STRAINS AND IMMUNOGENIC COMPOSITIONS THEREFROM
Coronaviridae	MA347652	JP 2018507691-A/14: PORCINE EPIDEMIC DIARRHEA VIRUS STRAINS AND IMMUNOGENIC COMPOSITIONS THEREFROM
Coronaviridae	MA347653	JP 2018507691-A/15: PORCINE EPIDEMIC DIARRHEA VIRUS STRAINS AND IMMUNOGENIC COMPOSITIONS THEREFROM
Coronaviridae	MA347654	JP 2018507691-A/16: PORCINE EPIDEMIC DIARRHEA VIRUS STRAINS AND IMMUNOGENIC COMPOSITIONS THEREFROM
Coronaviridae	MA347655	JP 2018507691-A/17: PORCINE EPIDEMIC DIARRHEA VIRUS STRAINS AND IMMUNOGENIC COMPOSITIONS THEREFROM
Coronaviridae	MA347656	JP 2018507691-A/18: PORCINE EPIDEMIC DIARRHEA VIRUS STRAINS AND IMMUNOGENIC COMPOSITIONS THEREFROM
Coronaviridae	MA347657	JP 2018507691-A/19: PORCINE EPIDEMIC DIARRHEA VIRUS STRAINS AND IMMUNOGENIC COMPOSITIONS THEREFROM
Coronaviridae	MA347658	JP 2018507691-A/20: PORCINE EPIDEMIC DIARRHEA VIRUS STRAINS AND IMMUNOGENIC COMPOSITIONS THEREFROM
Coronaviridae	MA347660	JP 2018507691-A/22: PORCINE EPIDEMIC DIARRHEA VIRUS STRAINS AND IMMUNOGENIC COMPOSITIONS THEREFROM
Coronaviridae	MA347661	JP 2018507691-A/23: PORCINE EPIDEMIC DIARRHEA VIRUS STRAINS AND IMMUNOGENIC COMPOSITIONS THEREFROM
Coronaviridae	MA347662	JP 2018507691-A/24: PORCINE EPIDEMIC DIARRHEA VIRUS STRAINS AND IMMUNOGENIC COMPOSITIONS THEREFROM
Coronaviridae	MA347664	JP 2018507691-A/26: PORCINE EPIDEMIC DIARRHEA VIRUS STRAINS AND IMMUNOGENIC COMPOSITIONS THEREFROM
Coronaviridae	MA347668	JP 2018507691-A/30: PORCINE EPIDEMIC DIARRHEA VIRUS STRAINS AND IMMUNOGENIC COMPOSITIONS THEREFROM
Coronaviridae	MA347669	JP 2018507691-A/31: PORCINE EPIDEMIC DIARRHEA VIRUS STRAINS AND IMMUNOGENIC COMPOSITIONS THEREFROM
Coronaviridae	MA347670	JP 2018507691-A/32: PORCINE EPIDEMIC DIARRHEA VIRUS STRAINS AND IMMUNOGENIC COMPOSITIONS THEREFROM
Coronaviridae	MA347671	JP 2018507691-A/33: PORCINE EPIDEMIC DIARRHEA VIRUS STRAINS AND IMMUNOGENIC COMPOSITIONS THEREFROM
Coronaviridae	MA347672	JP 2018507691-A/34: PORCINE EPIDEMIC DIARRHEA VIRUS STRAINS AND IMMUNOGENIC COMPOSITIONS THEREFROM
Coronaviridae	MA347673	JP 2018507691-A/35: PORCINE EPIDEMIC DIARRHEA VIRUS STRAINS AND IMMUNOGENIC COMPOSITIONS THEREFROM
Coronaviridae	MA347674	JP 2018507691-A/36: PORCINE EPIDEMIC DIARRHEA VIRUS STRAINS AND IMMUNOGENIC COMPOSITIONS THEREFROM
Coronaviridae	MA347675	JP 2018507691-A/37: PORCINE EPIDEMIC DIARRHEA VIRUS STRAINS AND IMMUNOGENIC COMPOSITIONS THEREFROM
Coronaviridae	MA347676	JP 2018507691-A/38: PORCINE EPIDEMIC DIARRHEA VIRUS STRAINS AND IMMUNOGENIC COMPOSITIONS THEREFROM
Coronaviridae	MA347677	JP 2018507691-A/39: PORCINE EPIDEMIC DIARRHEA VIRUS STRAINS AND IMMUNOGENIC COMPOSITIONS THEREFROM
Coronaviridae	MA347678	JP 2018507691-A/40: PORCINE EPIDEMIC DIARRHEA VIRUS STRAINS AND IMMUNOGENIC COMPOSITIONS THEREFROM
Coronaviridae	MA347646	JP 2018507691-A/8: PORCINE EPIDEMIC DIARRHEA VIRUS STRAINS AND IMMUNOGENIC COMPOSITIONS THEREFROM
Coronaviridae	MA347647	JP 2018507691-A/9: PORCINE EPIDEMIC DIARRHEA VIRUS STRAINS AND IMMUNOGENIC COMPOSITIONS THEREFROM
Coronaviridae	LG076103	KR 1020150064104-A/14: Human Betacoronavirus Lineage C and Identification of N-terminal Dipeptidyl Peptidase as Its Virus Receptor
Coronaviridae	LG076104	KR 1020150064104-A/489: Human Betacoronavirus Lineage C and Identification of N-terminal Dipeptidyl Peptidase as Its Virus Receptor
Coronaviridae	LG076105	KR 1020150064104-A/654: Human Betacoronavirus Lineage C and Identification of N-terminal Dipeptidyl Peptidase as Its Virus Receptor
Coronaviridae	LY411680	KR 1020160132494-A/10: PORCINE EPIDEMIC DIARRHEA VIRUS VACCINE
Coronaviridae	LY411681	KR 1020160132494-A/11: PORCINE EPIDEMIC DIARRHEA VIRUS VACCINE
Coronaviridae	KF294357	Longquan Aa mouse coronavirus isolate Longquan-343
Coronaviridae	KF294370	Longquan Rl rat coronavirus isolate Longquan-189
Coronaviridae	KF294371	Longquan Rl rat coronavirus isolate Longquan-370
Coronaviridae	KF294372	Longquan Rl rat coronavirus isolate Longquan-708
Coronaviridae	KF294380	Lucheng Rn rat coronavirus isolate Lucheng-19
Coronaviridae	KF186567	Middle East respiratory syndrome coronavirus isolate Al-Hasa_1_2013
Coronaviridae	KF600627	Middle East respiratory syndrome coronavirus isolate Al-Hasa_12_2013
Coronaviridae	KF600645	Middle East respiratory syndrome coronavirus isolate Al-Hasa_15_2013
Coronaviridae	KF600644	Middle East respiratory syndrome coronavirus isolate Al-Hasa_16_2013
Coronaviridae	KF600647	Middle East respiratory syndrome coronavirus isolate Al-Hasa_17_2013
Coronaviridae	KF600651	Middle East respiratory syndrome coronavirus isolate Al-Hasa_18_2013
Coronaviridae	KF600632	Middle East respiratory syndrome coronavirus isolate Al-Hasa_19_2013
Coronaviridae	KF186566	Middle East respiratory syndrome coronavirus isolate Al-Hasa_2_2013
Coronaviridae	KF600634	Middle East respiratory syndrome coronavirus isolate Al-Hasa_21_2013
Coronaviridae	KJ156866	Middle East respiratory syndrome coronavirus isolate Al-Hasa_25_2013
Coronaviridae	KF186565	Middle East respiratory syndrome coronavirus isolate Al-Hasa_3_2013
Coronaviridae	KF186564	Middle East respiratory syndrome coronavirus isolate Al-Hasa_4_2013
Coronaviridae	KF600620	Middle East respiratory syndrome coronavirus isolate Bisha_1_2012
Coronaviridae	KF600630	Middle East respiratory syndrome coronavirus isolate Buraidah_1_2013
Coronaviridae	KT368827	Middle East respiratory syndrome coronavirus isolate camel/Jeddah/401/2014
Coronaviridae	KT368828	Middle East respiratory syndrome coronavirus isolate camel/Jeddah/D100/2014
Coronaviridae	KT368829	Middle East respiratory syndrome coronavirus isolate camel/Jeddah/D33(b)/2014
Coronaviridae	KT368830	Middle East respiratory syndrome coronavirus isolate camel/Jeddah/D34/2014
Coronaviridae	KT368831	Middle East respiratory syndrome coronavirus isolate camel/Jeddah/D35/2014
Coronaviridae	KT368832	Middle East respiratory syndrome coronavirus isolate camel/Jeddah/D36/2014
Coronaviridae	KT368833	Middle East respiratory syndrome coronavirus isolate camel/Jeddah/D38(b)/2014
Coronaviridae	KT368834	Middle East respiratory syndrome coronavirus isolate camel/Jeddah/D40/2014
Coronaviridae	KT368835	Middle East respiratory syndrome coronavirus isolate camel/Jeddah/D42/2014
Coronaviridae	KT368836	Middle East respiratory syndrome coronavirus isolate camel/Jeddah/D43(b)/2014
Coronaviridae	KT368837	Middle East respiratory syndrome coronavirus isolate camel/Jeddah/D45/2014
Coronaviridae	KT368838	Middle East respiratory syndrome coronavirus isolate camel/Jeddah/D46(b)/2014
Coronaviridae	KT368839	Middle East respiratory syndrome coronavirus isolate camel/Jeddah/D47/2014
Coronaviridae	KT368840	Middle East respiratory syndrome coronavirus isolate camel/Jeddah/D48/2014
Coronaviridae	KT368841	Middle East respiratory syndrome coronavirus isolate camel/Jeddah/D49/2014
Coronaviridae	KT368842	Middle East respiratory syndrome coronavirus isolate camel/Jeddah/D50(b)/2014
Coronaviridae	KT368843	Middle East respiratory syndrome coronavirus isolate camel/Jeddah/D88/2014
Coronaviridae	KT368844	Middle East respiratory syndrome coronavirus isolate camel/Jeddah/D90/2014
Coronaviridae	KT368845	Middle East respiratory syndrome coronavirus isolate camel/Jeddah/D92/2014
Coronaviridae	KT368824	Middle East respiratory syndrome coronavirus isolate camel/Jeddah/F13A/2014
Coronaviridae	KT368858	Middle East respiratory syndrome coronavirus isolate camel/Jeddah/Jd1(b)/2015
Coronaviridae	KT368866	Middle East respiratory syndrome coronavirus isolate camel/Jeddah/Jd175/2015
Coronaviridae	KT368867	Middle East respiratory syndrome coronavirus isolate camel/Jeddah/Jd199/2015
Coronaviridae	KT368859	Middle East respiratory syndrome coronavirus isolate camel/Jeddah/Jd4/2015
Coronaviridae	KT368860	Middle East respiratory syndrome coronavirus isolate camel/Jeddah/Jd6(b)/2015
Coronaviridae	KT368861	Middle East respiratory syndrome coronavirus isolate camel/Jeddah/Jd7/2015
Coronaviridae	KT368862	Middle East respiratory syndrome coronavirus isolate camel/Jeddah/Jd85/2015
Coronaviridae	KT368863	Middle East respiratory syndrome coronavirus isolate camel/Jeddah/Jd86/2015
Coronaviridae	KT368864	Middle East respiratory syndrome coronavirus isolate camel/Jeddah/Jd87/2015
Coronaviridae	KT368865	Middle East respiratory syndrome coronavirus isolate camel/Jeddah/Jd90/2015
Coronaviridae	KT368846	Middle East respiratory syndrome coronavirus isolate camel/Jeddah/N51/2014
Coronaviridae	KT368847	Middle East respiratory syndrome coronavirus isolate camel/Jeddah/N62(b)/2014
Coronaviridae	KT368848	Middle East respiratory syndrome coronavirus isolate camel/Jeddah/N68(b)/2014
Coronaviridae	KT368849	Middle East respiratory syndrome coronavirus isolate camel/Jeddah/O23(b)/2014
Coronaviridae	KT368850	Middle East respiratory syndrome coronavirus isolate camel/Jeddah/O24/2014
Coronaviridae	KT368851	Middle East respiratory syndrome coronavirus isolate camel/Jeddah/O30/2014
Coronaviridae	KT368852	Middle East respiratory syndrome coronavirus isolate camel/Jeddah/O47(b)/2014
Coronaviridae	KT368853	Middle East respiratory syndrome coronavirus isolate camel/Jeddah/S100/2014
Coronaviridae	KT368854	Middle East respiratory syndrome coronavirus isolate camel/Jeddah/S73/2014
Coronaviridae	KT368855	Middle East respiratory syndrome coronavirus isolate camel/Jeddah/S93/2014
Coronaviridae	KT368856	Middle East respiratory syndrome coronavirus isolate camel/Jeddah/S94/2014
Coronaviridae	KT368857	Middle East respiratory syndrome coronavirus isolate camel/Jeddah/S99/2014
Coronaviridae	KJ650098	Middle East respiratory syndrome coronavirus isolate Camel/Qatar_2_2014
Coronaviridae	KT368868	Middle East respiratory syndrome coronavirus isolate camel/Riyadh/Ry136/2015
Coronaviridae	KT368869	Middle East respiratory syndrome coronavirus isolate camel/Riyadh/Ry137/2015
Coronaviridae	KT368870	Middle East respiratory syndrome coronavirus isolate camel/Riyadh/Ry159(b)/2015
Coronaviridae	KT368871	Middle East respiratory syndrome coronavirus isolate camel/Riyadh/Ry162/2015
Coronaviridae	KT368872	Middle East respiratory syndrome coronavirus isolate camel/Riyadh/Ry173/2015
Coronaviridae	KT368873	Middle East respiratory syndrome coronavirus isolate camel/Riyadh/Ry177/2015
Coronaviridae	KT368874	Middle East respiratory syndrome coronavirus isolate camel/Riyadh/Ry178/2015
Coronaviridae	KT368875	Middle East respiratory syndrome coronavirus isolate camel/Riyadh/Ry179/2015
Coronaviridae	KT368825	Middle East respiratory syndrome coronavirus isolate camel/Riyadh/Ry23N/2014
Coronaviridae	KT368876	Middle East respiratory syndrome coronavirus isolate camel/Riyadh/Ry63/2015
Coronaviridae	KT368877	Middle East respiratory syndrome coronavirus isolate camel/Riyadh/Ry64/2015
Coronaviridae	KT368878	Middle East respiratory syndrome coronavirus isolate camel/Riyadh/Ry79/2015
Coronaviridae	KT368826	Middle East respiratory syndrome coronavirus isolate camel/Riyadh/Ry84N/2014
Coronaviridae	KT368879	Middle East respiratory syndrome coronavirus isolate camel/Riyadh/Ry86/2015
Coronaviridae	KT368889	Middle East respiratory syndrome coronavirus isolate camel/Taif/T150/2015
Coronaviridae	KT368890	Middle East respiratory syndrome coronavirus isolate camel/Taif/T157(b)/2015
Coronaviridae	KT368882	Middle East respiratory syndrome coronavirus isolate camel/Taif/T16/2015
Coronaviridae	KT368883	Middle East respiratory syndrome coronavirus isolate camel/Taif/T22/2015
Coronaviridae	KT368880	Middle East respiratory syndrome coronavirus isolate camel/Taif/T3/2015
Coronaviridae	KT368884	Middle East respiratory syndrome coronavirus isolate camel/Taif/T68/2015
Coronaviridae	KT368881	Middle East respiratory syndrome coronavirus isolate camel/Taif/T7/2015
Coronaviridae	KT368885	Middle East respiratory syndrome coronavirus isolate camel/Taif/T89/2015
Coronaviridae	KT368886	Middle East respiratory syndrome coronavirus isolate camel/Taif/T91(b)/2015
Coronaviridae	KT368887	Middle East respiratory syndrome coronavirus isolate camel/Taif/T92/2015
Coronaviridae	KT368888	Middle East respiratory syndrome coronavirus isolate camel/Taif/T98/2015
Coronaviridae	KP719928	Middle East respiratory syndrome coronavirus isolate Camel/UAE/D11640/2014
Coronaviridae	KP719929	Middle East respiratory syndrome coronavirus isolate Camel/UAE/D11641/2014
Coronaviridae	KP719930	Middle East respiratory syndrome coronavirus isolate Camel/UAE/D11644/2014
Coronaviridae	KP719927	Middle East respiratory syndrome coronavirus isolate Camel/UAE/D1164.9/2014
Coronaviridae	KP719933	Middle East respiratory syndrome coronavirus isolate Camel/UAE/D1209/2014
Coronaviridae	KP719932	Middle East respiratory syndrome coronavirus isolate Camel/UAE/D12432/2014
Coronaviridae	KP719931	Middle East respiratory syndrome coronavirus isolate Camel/UAE/D1339/2014
Coronaviridae	KU242424	Middle East respiratory syndrome coronavirus isolate Camel/UAE/D469-14
Coronaviridae	KU242423	Middle East respiratory syndrome coronavirus isolate Camel/UAE/D511-14
Coronaviridae	KT036373	Middle East respiratory syndrome coronavirus isolate ChinaGD01 variant 1
Coronaviridae	KT036374	Middle East respiratory syndrome coronavirus isolate ChinaGD01 variant 2
Coronaviridae	KT036372	Middle East respiratory syndrome coronavirus isolate ChinaGD01
Coronaviridae	KX108944	Middle East respiratory syndrome coronavirus isolate D1157/15
Coronaviridae	KX108937	Middle East respiratory syndrome coronavirus isolate D1164/14
Coronaviridae	KX108946	Middle East respiratory syndrome coronavirus isolate D1189/15
Coronaviridae	KX108945	Middle East respiratory syndrome coronavirus isolate D1271/15
Coronaviridae	KX108939	Middle East respiratory syndrome coronavirus isolate D252/15
Coronaviridae	KX108938	Middle East respiratory syndrome coronavirus isolate D2597/14
Coronaviridae	KX108940	Middle East respiratory syndrome coronavirus isolate D374/15
Coronaviridae	KX108941	Middle East respiratory syndrome coronavirus isolate D383/15
Coronaviridae	KX108942	Middle East respiratory syndrome coronavirus isolate D389/15
Coronaviridae	KX108943	Middle East respiratory syndrome coronavirus isolate D998/15
Coronaviridae	KM015348	Middle East respiratory syndrome coronavirus isolate England/2/2013
Coronaviridae	KM210278	Middle East respiratory syndrome coronavirus isolate England/3/2013
Coronaviridae	KM210277	Middle East respiratory syndrome coronavirus isolate England/4/2013
Coronaviridae	KP223131	Middle East respiratory syndrome coronavirus isolate Florida/USA-2_Saudi Arabia_2014
Coronaviridae	KF745068	Middle East respiratory syndrome coronavirus isolate FRA/UAE
Coronaviridae	KF600628	Middle East respiratory syndrome coronavirus isolate Hafr-Al-Batin_1_2013
Coronaviridae	KJ156910	Middle East respiratory syndrome coronavirus isolate Hafr-Al-Batin_2_2013
Coronaviridae	KJ156874	Middle East respiratory syndrome coronavirus isolate Hafr-Al-Batin_6_2013
Coronaviridae	KX154694	Middle East respiratory syndrome coronavirus isolate Hu/Artawiyah-KSA-13328/2016
Coronaviridae	KT806046	Middle East respiratory syndrome coronavirus isolate Hu/Hufuf-KSA-11002/2015
Coronaviridae	KT806047	Middle East respiratory syndrome coronavirus isolate Hu/Hufuf-KSA-9158/2015
Coronaviridae	KX154690	Middle East respiratory syndrome coronavirus isolate Hu/Jeddah-KSA-161RS1146/2016
Coronaviridae	KU851859	Middle East respiratory syndrome coronavirus isolate Hu/Jeddah-KSA-3RS2702/2015
Coronaviridae	KT806044	Middle East respiratory syndrome coronavirus isolate Hu/Jeddah-KSA-C20843/2015
Coronaviridae	KT806055	Middle East respiratory syndrome coronavirus isolate Hu/Jeddah-KSA-C20860/2015
Coronaviridae	KT806045	Middle East respiratory syndrome coronavirus isolate Hu/Jeddah-KSA-C21271/2015
Coronaviridae	KT861627	Middle East respiratory syndrome coronavirus isolate Hu/Jordan-20140010168/2014
Coronaviridae	KT861628	Middle East respiratory syndrome coronavirus isolate Hu/Jordan-201440011123/2014
Coronaviridae	KT806053	Middle East respiratory syndrome coronavirus isolate Hu/Kharj-KSA-2598/2015
Coronaviridae	KT806052	Middle East respiratory syndrome coronavirus isolate Hu/Kharj-KSA-2599/2015
Coronaviridae	KT806048	Middle East respiratory syndrome coronavirus isolate Hu/Khobar-KSA-6736/2015
Coronaviridae	KT806054	Middle East respiratory syndrome coronavirus isolate Hu/Najran-KSA-C20915/2015
Coronaviridae	KT026455	Middle East respiratory syndrome coronavirus isolate Hu/Riyadh_KSA_2959_2015
Coronaviridae	KT026456	Middle East respiratory syndrome coronavirus isolate Hu/Riyadh_KSA_4050_2015
Coronaviridae	KX154689	Middle East respiratory syndrome coronavirus isolate Hu/Riyadh-KSA-10208/2016
Coronaviridae	KX154684	Middle East respiratory syndrome coronavirus isolate Hu/Riyadh-KSA-11739/2016
Coronaviridae	KX154685	Middle East respiratory syndrome coronavirus isolate Hu/Riyadh-KSA-11740/2016
Coronaviridae	KX154686	Middle East respiratory syndrome coronavirus isolate Hu/Riyadh-KSA-11898/2016
Coronaviridae	KX154687	Middle East respiratory syndrome coronavirus isolate Hu/Riyadh-KSA-11958/2016
Coronaviridae	KX154688	Middle East respiratory syndrome coronavirus isolate Hu/Riyadh-KSA-12160/2016
Coronaviridae	KX154691	Middle East respiratory syndrome coronavirus isolate Hu/Riyadh-KSA-12832/2016
Coronaviridae	KX154692	Middle East respiratory syndrome coronavirus isolate Hu/Riyadh-KSA-12969/2016
Coronaviridae	KX154693	Middle East respiratory syndrome coronavirus isolate Hu/Riyadh-KSA-13127/2016
Coronaviridae	KU851863	Middle East respiratory syndrome coronavirus isolate Hu/Riyadh-KSA-16077/2015
Coronaviridae	KU851864	Middle East respiratory syndrome coronavirus isolate Hu/Riyadh-KSA-16098/2015
Coronaviridae	KU851862	Middle East respiratory syndrome coronavirus isolate Hu/Riyadh-KSA-16117/2015
Coronaviridae	KU851861	Middle East respiratory syndrome coronavirus isolate Hu/Riyadh-KSA-16120/2015
Coronaviridae	KU851860	Middle East respiratory syndrome coronavirus isolate Hu/Riyadh-KSA-16121/2015
Coronaviridae	KT806051	Middle East respiratory syndrome coronavirus isolate Hu/Riyadh-KSA-2716/2015
Coronaviridae	KT806049	Middle East respiratory syndrome coronavirus isolate Hu/Riyadh-KSA-3181/2015
Coronaviridae	KU710264	Middle East respiratory syndrome coronavirus isolate Hu/Taif/KSA-7032/2014
Coronaviridae	KU710265	Middle East respiratory syndrome coronavirus isolate Hu/Taif/KSA-7032/2014/S530del
Coronaviridae	KJ361502	Middle East respiratory syndrome coronavirus isolate Hu-France - FRA2_130569-2013_InSpu_Sanger
Coronaviridae	KJ361501	Middle East respiratory syndrome coronavirus isolate Hu-France - FRA2_130569-2013_IS_HTS
Coronaviridae	KJ361503	Middle East respiratory syndrome coronavirus isolate Hu-France - FRA2_130569-2013_Isolate_Sanger
Coronaviridae	KJ361499	Middle East respiratory syndrome coronavirus isolate Hu-France (UAE) - FRA1_1627-2013_BAL_HTS
Coronaviridae	KJ361500	Middle East respiratory syndrome coronavirus isolate Hu-France (UAE) - FRA1_1627-2013_BAL_Sanger
Coronaviridae	KJ556336	Middle East respiratory syndrome coronavirus isolate Jeddah_1_2013
Coronaviridae	KM027260	Middle East respiratory syndrome coronavirus isolate Jeddah_C10306/KSA/2014-04-20
Coronaviridae	KM027255	Middle East respiratory syndrome coronavirus isolate Jeddah_C7149/KSA/2014-04-05
Coronaviridae	KM027256	Middle East respiratory syndrome coronavirus isolate Jeddah_C7569/KSA/2014-04-03
Coronaviridae	KM027257	Middle East respiratory syndrome coronavirus isolate Jeddah_C7770/KSA/2014-04-07
Coronaviridae	KM027258	Middle East respiratory syndrome coronavirus isolate Jeddah_C8826/KSA/2014-04-12
Coronaviridae	KM027259	Middle East respiratory syndrome coronavirus isolate Jeddah_C9055/KSA/2014-04-14
Coronaviridae	KT121580	Middle East respiratory syndrome coronavirus isolate KFMC-1
Coronaviridae	KT121578	Middle East respiratory syndrome coronavirus isolate KFMC-10
Coronaviridae	KT121577	Middle East respiratory syndrome coronavirus isolate KFMC-2
Coronaviridae	KT121573	Middle East respiratory syndrome coronavirus isolate KFMC-3
Coronaviridae	KT121575	Middle East respiratory syndrome coronavirus isolate KFMC-4
Coronaviridae	KT121572	Middle East respiratory syndrome coronavirus isolate KFMC-5
Coronaviridae	KT121576	Middle East respiratory syndrome coronavirus isolate KFMC-6
Coronaviridae	KT121581	Middle East respiratory syndrome coronavirus isolate KFMC-7
Coronaviridae	KT121579	Middle East respiratory syndrome coronavirus isolate KFMC-8
Coronaviridae	KT121574	Middle East respiratory syndrome coronavirus isolate KFMC-9
Coronaviridae	KJ650297	Middle East respiratory syndrome coronavirus isolate KFU-HKU 1
Coronaviridae	KJ650295	Middle East respiratory syndrome coronavirus isolate KFU-HKU 13
Coronaviridae	KJ650296	Middle East respiratory syndrome coronavirus isolate KFU-HKU 19Dam
Coronaviridae	KT374052	Middle East respiratory syndrome coronavirus isolate KOREA/Seoul/014-1-2015
Coronaviridae	KT374053	Middle East respiratory syndrome coronavirus isolate KOREA/Seoul/014-2-2015
Coronaviridae	KT374054	Middle East respiratory syndrome coronavirus isolate KOREA/Seoul/035-1-2015
Coronaviridae	KT374055	Middle East respiratory syndrome coronavirus isolate KOREA/Seoul/035-2-2015
Coronaviridae	KT374051	Middle East respiratory syndrome coronavirus isolate KOREA/Seoul/163-1-2015
Coronaviridae	KT374050	Middle East respiratory syndrome coronavirus isolate KOREA/Seoul/163-2-2015
Coronaviridae	KT374056	Middle East respiratory syndrome coronavirus isolate KOREA/Seoul/168-1-2015
Coronaviridae	KT374057	Middle East respiratory syndrome coronavirus isolate KOREA/Seoul/168-2-2015
Coronaviridae	KU308549	Middle East respiratory syndrome coronavirus isolate Korea/Seoul/SNU1-035/2015
Coronaviridae	KT877351	Middle East respiratory syndrome coronavirus isolate KSA_1724
Coronaviridae	KT877350	Middle East respiratory syndrome coronavirus isolate KSA_1725
Coronaviridae	KJ713298	Middle East respiratory syndrome coronavirus isolate KSA-CAMEL-363
Coronaviridae	KJ713299	Middle East respiratory syndrome coronavirus isolate KSA-CAMEL-376
Coronaviridae	KJ713296	Middle East respiratory syndrome coronavirus isolate KSA-CAMEL-378
Coronaviridae	KJ713297	Middle East respiratory syndrome coronavirus isolate KSA-CAMEL-503
Coronaviridae	KJ713295	Middle East respiratory syndrome coronavirus isolate KSA-CAMEL-505
Coronaviridae	KM027261	Middle East respiratory syndrome coronavirus isolate Makkah_C9355/KSA/Makkah/2014-04-15
Coronaviridae	KT868865	Middle East respiratory syndrome coronavirus isolate MERS-CoV/KOR/CNUH_SNU/016_06_2015
Coronaviridae	KT868866	Middle East respiratory syndrome coronavirus isolate MERS-CoV/KOR/CNUH_SNU/023_06_2015
Coronaviridae	KT868867	Middle East respiratory syndrome coronavirus isolate MERS-CoV/KOR/CNUH_SNU/024_06_2015
Coronaviridae	KT868868	Middle East respiratory syndrome coronavirus isolate MERS-CoV/KOR/CNUH_SNU/030_06_2015
Coronaviridae	KT868869	Middle East respiratory syndrome coronavirus isolate MERS-CoV/KOR/CNUH_SNU/031_06_2015
Coronaviridae	KT868870	Middle East respiratory syndrome coronavirus isolate MERS-CoV/KOR/CNUH_SNU/038_06_2015
Coronaviridae	KT868871	Middle East respiratory syndrome coronavirus isolate MERS-CoV/KOR/CNUH_SNU/054_06_2015
Coronaviridae	KT868872	Middle East respiratory syndrome coronavirus isolate MERS-CoV/KOR/CNUH_SNU/082_06_2015
Coronaviridae	KT868873	Middle East respiratory syndrome coronavirus isolate MERS-CoV/KOR/CNUH_SNU/085_06_2015
Coronaviridae	KT868874	Middle East respiratory syndrome coronavirus isolate MERS-CoV/KOR/CNUH_SNU/110_06_2015
Coronaviridae	KT868875	Middle East respiratory syndrome coronavirus isolate MERS-CoV/KOR/CNUH_SNU/122_06_2015
Coronaviridae	KT868876	Middle East respiratory syndrome coronavirus isolate MERS-CoV/KOR/CNUH_SNU/148_06_2015
Coronaviridae	KT868877	Middle East respiratory syndrome coronavirus isolate MERS-CoV/KOR/CNUH_SNU/172_06_2015
Coronaviridae	KT029139	Middle East respiratory syndrome coronavirus isolate MERS-CoV/KOR/KNIH/002_05_2015
Coronaviridae	KX034093	Middle East respiratory syndrome coronavirus isolate MERS-CoV/KOR/Seoul/014-2015
Coronaviridae	KX034094	Middle East respiratory syndrome coronavirus isolate MERS-CoV/KOR/Seoul/050-1-2015
Coronaviridae	KX034095	Middle East respiratory syndrome coronavirus isolate MERS-CoV/KOR/Seoul/066-2015
Coronaviridae	KX034096	Middle East respiratory syndrome coronavirus isolate MERS-CoV/KOR/Seoul/077-2-2015
Coronaviridae	KX034097	Middle East respiratory syndrome coronavirus isolate MERS-CoV/KOR/Seoul/080-3-2015
Coronaviridae	KX034098	Middle East respiratory syndrome coronavirus isolate MERS-CoV/KOR/Seoul/162-1-2015
Coronaviridae	KX034099	Middle East respiratory syndrome coronavirus isolate MERS-CoV/KOR/Seoul/169-2015
Coronaviridae	KX034100	Middle East respiratory syndrome coronavirus isolate MERS-CoV/KOR/Seoul/177-3-2015
Coronaviridae	KT225476	Middle East respiratory syndrome coronavirus isolate MERS-CoV/THA/CU/17_06_2015
Coronaviridae	KF917527	Middle East respiratory syndrome coronavirus isolate MERS-CoV-Jeddah-Camel-1
Coronaviridae	KF958702	Middle East respiratory syndrome coronavirus isolate MERS-CoV-Jeddah-human-1
Coronaviridae	KF961221	Middle East respiratory syndrome coronavirus isolate Qatar3
Coronaviridae	KF961222	Middle East respiratory syndrome coronavirus isolate Qatar4
Coronaviridae	KF600612	Middle East respiratory syndrome coronavirus isolate Riyadh_1_2012
Coronaviridae	KJ156934	Middle East respiratory syndrome coronavirus isolate Riyadh_14_2013
Coronaviridae	KF600652	Middle East respiratory syndrome coronavirus isolate Riyadh_2_2012
Coronaviridae	KM027262	Middle East respiratory syndrome coronavirus isolate Riyadh_2014KSA_683/KSA/2014
Coronaviridae	KF600613	Middle East respiratory syndrome coronavirus isolate Riyadh_3_2013
Coronaviridae	KJ156952	Middle East respiratory syndrome coronavirus isolate Riyadh_4_2013
Coronaviridae	KJ156944	Middle East respiratory syndrome coronavirus isolate Riyadh_5_2013
Coronaviridae	KJ156869	Middle East respiratory syndrome coronavirus isolate Riyadh_9_2013
Coronaviridae	KJ156949	Middle East respiratory syndrome coronavirus isolate Taif_1_2013
Coronaviridae	KJ156881	Middle East respiratory syndrome coronavirus isolate Wadi-Ad-Dawasir_1_2013
Coronaviridae	KP209310	Middle East respiratory syndrome coronavirus strain Abu Dhabi/Gayathi_UAE_2_2014
Coronaviridae	KP209308	Middle East respiratory syndrome coronavirus strain Abu Dhabi_UAE_16_2014
Coronaviridae	KP209307	Middle East respiratory syndrome coronavirus strain Abu Dhabi_UAE_18_2014
Coronaviridae	KP209313	Middle East respiratory syndrome coronavirus strain Abu Dhabi_UAE_26_2014
Coronaviridae	KP209309	Middle East respiratory syndrome coronavirus strain Abu Dhabi_UAE_30_2014
Coronaviridae	KP209311	Middle East respiratory syndrome coronavirus strain Abu Dhabi_UAE_33_2014
Coronaviridae	KP209306	Middle East respiratory syndrome coronavirus strain Abu Dhabi_UAE_8_2014
Coronaviridae	KP209312	Middle East respiratory syndrome coronavirus strain Abu Dhabi_UAE_9_2013
Coronaviridae	KT006149	Middle East respiratory syndrome coronavirus strain ChinaGD01
Coronaviridae	KT751244	Middle East respiratory syndrome coronavirus strain D2731.3/14
Coronaviridae	KJ829365	Middle East respiratory syndrome coronavirus strain Florida/USA-2_Saudi Arabia_2014
Coronaviridae	KT156560	Middle East respiratory syndrome coronavirus strain Hu/Oman_2285_2013
Coronaviridae	KT156561	Middle East respiratory syndrome coronavirus strain Hu/Oman_2874_2013
Coronaviridae	KT026453	Middle East respiratory syndrome coronavirus strain Hu/Riyadh_KSA_2959_2015
Coronaviridae	KT026454	Middle East respiratory syndrome coronavirus strain Hu/Riyadh_KSA_4050_2015
Coronaviridae	KR011266	Middle East respiratory syndrome coronavirus strain Hu/Riyadh-KSA-2049/2015
Coronaviridae	KR011264	Middle East respiratory syndrome coronavirus strain Hu/Riyadh-KSA-2343/2015
Coronaviridae	KR011263	Middle East respiratory syndrome coronavirus strain Hu/Riyadh-KSA-2345/2015
Coronaviridae	KR011265	Middle East respiratory syndrome coronavirus strain Hu/Riyadh-KSA-2466/2015
Coronaviridae	KJ813439	Middle East respiratory syndrome coronavirus strain Indiana/USA-1_Saudi Arabia_2014
Coronaviridae	KF192507	Middle East respiratory syndrome coronavirus
Coronaviridae	MK357908	Middle East respiratory syndrome-related coronavirus isolate 011/DAB/C8/F<1
Coronaviridae	MK357909	Middle East respiratory syndrome-related coronavirus isolate 011/LOM/C20/F<1
Coronaviridae	MN120514	Middle East respiratory syndrome-related coronavirus isolate 013
Coronaviridae	MN120513	Middle East respiratory syndrome-related coronavirus isolate 016
Coronaviridae	MH371127	Middle East respiratory syndrome-related coronavirus isolate 2362
Coronaviridae	MH395139	Middle East respiratory syndrome-related coronavirus isolate 2363
Coronaviridae	MH432120	Middle East respiratory syndrome-related coronavirus isolate 2366
Coronaviridae	MG596802	Middle East respiratory syndrome-related coronavirus isolate Bat-CoV/H.savii/Italy/206645-40/2011
Coronaviridae	MG596803	Middle East respiratory syndrome-related coronavirus isolate Bat-CoV/P.khulii/Italy/206645-63/2011
Coronaviridae	MK564474	Middle East respiratory syndrome-related coronavirus isolate camel/MERS/Amibara/118/2017
Coronaviridae	MK564475	Middle East respiratory syndrome-related coronavirus isolate camel/MERS/Amibara/126/2017
Coronaviridae	NC_019843	Middle East respiratory syndrome-related coronavirus isolate HCoV-EMC/2012
Coronaviridae	MF000457	Middle East respiratory syndrome-related coronavirus isolate Hu/Amman-Jordan-12641/2015
Coronaviridae	MF000460	Middle East respiratory syndrome-related coronavirus isolate Hu/Amman-Jordan-12716/2015
Coronaviridae	MF000459	Middle East respiratory syndrome-related coronavirus isolate Hu/Amman-Jordan-12918/2015
Coronaviridae	MF000458	Middle East respiratory syndrome-related coronavirus isolate Hu/Amman-Jordan-13030/2015
Coronaviridae	MN723542	Middle East respiratory syndrome-related coronavirus isolate Hu/Jeddah-KSA-173RS1101/2017
Coronaviridae	MN723543	Middle East respiratory syndrome-related coronavirus isolate Hu/Jeddah-KSA-173RS1570/2017
Coronaviridae	MK039552	Middle East respiratory syndrome-related coronavirus isolate Hu/Jordan-201440011123/2014
Coronaviridae	MK039553	Middle East respiratory syndrome-related coronavirus isolate Hu/Jordan-201440011858/2014
Coronaviridae	MG011351	Middle East respiratory syndrome-related coronavirus isolate Hu/Madinah-KSA-390/2016
Coronaviridae	MG011341	Middle East respiratory syndrome-related coronavirus isolate Hu/Qasim-KSA-13922/2016
Coronaviridae	MG011352	Middle East respiratory syndrome-related coronavirus isolate Hu/Qasim-KSA-893/2016
Coronaviridae	MG757593	Middle East respiratory syndrome-related coronavirus isolate Hu/Riyadh-KSA-002D1N/2015
Coronaviridae	MG757594	Middle East respiratory syndrome-related coronavirus isolate Hu/Riyadh-KSA-004D1S/2015
Coronaviridae	MG757595	Middle East respiratory syndrome-related coronavirus isolate Hu/Riyadh-KSA-005D1S/2015
Coronaviridae	MG757596	Middle East respiratory syndrome-related coronavirus isolate Hu/Riyadh-KSA-006D1S/2015
Coronaviridae	MG757597	Middle East respiratory syndrome-related coronavirus isolate Hu/Riyadh-KSA-007D1N/2015
Coronaviridae	MG757598	Middle East respiratory syndrome-related coronavirus isolate Hu/Riyadh-KSA-008D3N/2015
Coronaviridae	MG757599	Middle East respiratory syndrome-related coronavirus isolate Hu/Riyadh-KSA-009D1N/2015
Coronaviridae	MG757600	Middle East respiratory syndrome-related coronavirus isolate Hu/Riyadh-KSA-012D1S/2015
Coronaviridae	MG757601	Middle East respiratory syndrome-related coronavirus isolate Hu/Riyadh-KSA-014D1N/2015
Coronaviridae	MG757602	Middle East respiratory syndrome-related coronavirus isolate Hu/Riyadh-KSA-015D1P/2015
Coronaviridae	MG520075	Middle East respiratory syndrome-related coronavirus isolate Hu/Riyadh-KSA-023D1N/2015
Coronaviridae	MG520076	Middle East respiratory syndrome-related coronavirus isolate Hu/Riyadh-KSA-023D3N/2015
Coronaviridae	MG757603	Middle East respiratory syndrome-related coronavirus isolate Hu/Riyadh-KSA-031D1N/2015
Coronaviridae	MG757605	Middle East respiratory syndrome-related coronavirus isolate Hu/Riyadh-KSA-036D1N/2016
Coronaviridae	MG757604	Middle East respiratory syndrome-related coronavirus isolate Hu/Riyadh-KSA-039D3T/2016
Coronaviridae	MG011340	Middle East respiratory syndrome-related coronavirus isolate Hu/Riyadh-KSA-13798/2016
Coronaviridae	MG011342	Middle East respiratory syndrome-related coronavirus isolate Hu/Riyadh-KSA-13984/2016
Coronaviridae	MG011343	Middle East respiratory syndrome-related coronavirus isolate Hu/Riyadh-KSA-14607/2016
Coronaviridae	MG011347	Middle East respiratory syndrome-related coronavirus isolate Hu/Riyadh-KSA-14670/2016
Coronaviridae	MG011344	Middle East respiratory syndrome-related coronavirus isolate Hu/Riyadh-KSA-14675/2016
Coronaviridae	MG011346	Middle East respiratory syndrome-related coronavirus isolate Hu/Riyadh-KSA-14949/2016
Coronaviridae	MG011345	Middle East respiratory syndrome-related coronavirus isolate Hu/Riyadh-KSA-15385/2016
Coronaviridae	MG011359	Middle East respiratory syndrome-related coronavirus isolate Hu/Riyadh-KSA-16559/2016
Coronaviridae	MG011350	Middle East respiratory syndrome-related coronavirus isolate Hu/Riyadh-KSA-16849/2016
Coronaviridae	MG011349	Middle East respiratory syndrome-related coronavirus isolate Hu/Riyadh-KSA-17382/2016
Coronaviridae	MG011348	Middle East respiratory syndrome-related coronavirus isolate Hu/Riyadh-KSA-17756/2016
Coronaviridae	MN723544	Middle East respiratory syndrome-related coronavirus isolate Hu/Riyadh-KSA-18013832/2018
Coronaviridae	MG011353	Middle East respiratory syndrome-related coronavirus isolate Hu/Riyadh-KSA-19949/2016
Coronaviridae	MG011354	Middle East respiratory syndrome-related coronavirus isolate Hu/Riyadh-KSA-20570/2016
Coronaviridae	MG011355	Middle East respiratory syndrome-related coronavirus isolate Hu/Riyadh-KSA-21155/2016
Coronaviridae	MG011356	Middle East respiratory syndrome-related coronavirus isolate Hu/Riyadh-KSA-21891/2016
Coronaviridae	MG011358	Middle East respiratory syndrome-related coronavirus isolate Hu/Riyadh-KSA-24241/2016
Coronaviridae	MG011357	Middle East respiratory syndrome-related coronavirus isolate Hu/Riyadh-KSA-24244/2016
Coronaviridae	MG011361	Middle East respiratory syndrome-related coronavirus isolate Hu/Riyadh-KSA-K17000405/2017
Coronaviridae	MG011360	Middle East respiratory syndrome-related coronavirus isolate Hu/Riyadh-KSA-K17000887/2017
Coronaviridae	MG011362	Middle East respiratory syndrome-related coronavirus isolate Hu/Riyadh-KSA-K37029157/2016
Coronaviridae	KU233363	Middle East respiratory syndrome-related coronavirus isolate Jordan_1_2015
Coronaviridae	KU233364	Middle East respiratory syndrome-related coronavirus isolate Jordan_1_cultured_2015
Coronaviridae	KU233362	Middle East respiratory syndrome-related coronavirus isolate Jordan_10_2015
Coronaviridae	MK796425	Middle East respiratory syndrome-related coronavirus isolate KNIH/002_05_2015
Coronaviridae	MH259485	Middle East respiratory syndrome-related coronavirus isolate KSA_1722
Coronaviridae	MH259486	Middle East respiratory syndrome-related coronavirus isolate KSA_1723
Coronaviridae	MN507638	Middle East respiratory syndrome-related coronavirus isolate llama-passaged-Qatar15
Coronaviridae	KU740200	Middle East respiratory syndrome-related coronavirus isolate MERS CoV/camel/Egypt/NRCE-NC163/2014
Coronaviridae	MG923470	Middle East respiratory syndrome-related coronavirus isolate MERS-CoV camel/Burkina Faso/CIRAD-HKU434/2015
Coronaviridae	MG923473	Middle East respiratory syndrome-related coronavirus isolate MERS-CoV camel/Burkina Faso/CIRAD-HKU697/2015
Coronaviridae	MG923471	Middle East respiratory syndrome-related coronavirus isolate MERS-CoV camel/Burkina Faso/CIRAD-HKU785/2015
Coronaviridae	MG923466	Middle East respiratory syndrome-related coronavirus isolate MERS-CoV camel/Ethiopia/AAU-EPHI-HKU4412/2017
Coronaviridae	MG923467	Middle East respiratory syndrome-related coronavirus isolate MERS-CoV camel/Ethiopia/AAU-EPHI-HKU4448/2017
Coronaviridae	MG923468	Middle East respiratory syndrome-related coronavirus isolate MERS-CoV camel/Ethiopia/AAU-EPHI-HKU4458/2017
Coronaviridae	MH734114	Middle East respiratory syndrome-related coronavirus isolate MERS-CoV camel/Kenya/C1215/2018
Coronaviridae	MH734115	Middle East respiratory syndrome-related coronavirus isolate MERS-CoV camel/Kenya/C1272/2018
Coronaviridae	MG923469	Middle East respiratory syndrome-related coronavirus isolate MERS-CoV camel/Morocco/CIRAD-HKU213/2015
Coronaviridae	MG923472	Middle East respiratory syndrome-related coronavirus isolate MERS-CoV camel/Nigeria/NS004/2015
Coronaviridae	MG923474	Middle East respiratory syndrome-related coronavirus isolate MERS-CoV camel/Nigeria/NV1405/2016
Coronaviridae	MG923475	Middle East respiratory syndrome-related coronavirus isolate MERS-CoV camel/Nigeria/NV1657/2016
Coronaviridae	MG923478	Middle East respiratory syndrome-related coronavirus isolate MERS-CoV camel/Nigeria/NV1673/2016
Coronaviridae	MG923479	Middle East respiratory syndrome-related coronavirus isolate MERS-CoV camel/Nigeria/NV1712/2016
Coronaviridae	MG923480	Middle East respiratory syndrome-related coronavirus isolate MERS-CoV camel/Nigeria/NV1787/2016
Coronaviridae	MG923476	Middle East respiratory syndrome-related coronavirus isolate MERS-CoV camel/Nigeria/NV1989/2016
Coronaviridae	MG923481	Middle East respiratory syndrome-related coronavirus isolate MERS-CoV camel/Nigeria/NV2020/2016
Coronaviridae	MG923477	Middle East respiratory syndrome-related coronavirus isolate MERS-CoV camel/Nigeria/NV2040/2016
Coronaviridae	MK967708	Middle East respiratory syndrome-related coronavirus isolate Merscov/Egypt/Camel/AHRI-FAO-1/2018
Coronaviridae	MK129253	Middle East respiratory syndrome-related coronavirus isolate MERS-CoV/KOR/KCDC/001_2018-TSVi
Coronaviridae	MG021451	Middle East respiratory syndrome-related coronavirus isolate NL13845
Coronaviridae	MG021452	Middle East respiratory syndrome-related coronavirus isolate NL140422
Coronaviridae	KJ477103	Middle East respiratory syndrome-related coronavirus isolate NRCE-HKU270
Coronaviridae	MK280984	Middle East respiratory syndrome-related coronavirus isolate Qatar15
Coronaviridae	KY673149	Middle East respiratory syndrome-related coronavirus strain Camel/Oman_1_2015
Coronaviridae	KY581695	Middle East respiratory syndrome-related coronavirus strain Camel/UAE_1B-A_2014
Coronaviridae	KY581696	Middle East respiratory syndrome-related coronavirus strain Camel/UAE_1H-B_2014
Coronaviridae	KY581697	Middle East respiratory syndrome-related coronavirus strain Camel/UAE_1H-D_2014
Coronaviridae	KY581698	Middle East respiratory syndrome-related coronavirus strain Camel/UAE_1H-F_2014
Coronaviridae	KY581699	Middle East respiratory syndrome-related coronavirus strain Camel/UAE_2B-E_2014
Coronaviridae	KY581700	Middle East respiratory syndrome-related coronavirus strain Camel/UAE_3B-C_2014
Coronaviridae	MF598702	Middle East respiratory syndrome-related coronavirus strain camel/UAE_414377_W3_2015
Coronaviridae	MF598713	Middle East respiratory syndrome-related coronavirus strain camel/UAE_414377_W4_2015
Coronaviridae	MF598700	Middle East respiratory syndrome-related coronavirus strain camel/UAE_414379_W3_2015
Coronaviridae	MF598703	Middle East respiratory syndrome-related coronavirus strain camel/UAE_414480_W3_2015
Coronaviridae	MF598711	Middle East respiratory syndrome-related coronavirus strain camel/UAE_414481_W4_2015
Coronaviridae	MF598699	Middle East respiratory syndrome-related coronavirus strain camel/UAE_414485_W3_2015
Coronaviridae	MF598709	Middle East respiratory syndrome-related coronavirus strain camel/UAE_414485_W4_2015
Coronaviridae	MF598705	Middle East respiratory syndrome-related coronavirus strain camel/UAE_414486_W3_2015
Coronaviridae	MF598716	Middle East respiratory syndrome-related coronavirus strain camel/UAE_414486_W4_2015
Coronaviridae	MF598708	Middle East respiratory syndrome-related coronavirus strain camel/UAE_414492_W3_2015
Coronaviridae	MF598712	Middle East respiratory syndrome-related coronavirus strain camel/UAE_414492_W4_2015
Coronaviridae	MF598701	Middle East respiratory syndrome-related coronavirus strain camel/UAE_414498_W3_2015
Coronaviridae	MF598704	Middle East respiratory syndrome-related coronavirus strain camel/UAE_414500_W3_2015
Coronaviridae	MF598714	Middle East respiratory syndrome-related coronavirus strain camel/UAE_414500_W4_2015
Coronaviridae	MF598706	Middle East respiratory syndrome-related coronavirus strain camel/UAE_415911_W3_2015
Coronaviridae	MF598719	Middle East respiratory syndrome-related coronavirus strain camel/UAE_415911_W4_2015
Coronaviridae	MF598707	Middle East respiratory syndrome-related coronavirus strain camel/UAE_415915_W3_2015
Coronaviridae	MF598718	Middle East respiratory syndrome-related coronavirus strain camel/UAE_415915_W4_2015
Coronaviridae	MF598722	Middle East respiratory syndrome-related coronavirus strain camel/UAE_415915_W6_2015
Coronaviridae	MF598715	Middle East respiratory syndrome-related coronavirus strain camel/UAE_416452_W4_2015
Coronaviridae	MF598720	Middle East respiratory syndrome-related coronavirus strain camel/UAE_416452_W5_2015
Coronaviridae	MF598721	Middle East respiratory syndrome-related coronavirus strain camel/UAE_416452_W6_2015
Coronaviridae	MF598710	Middle East respiratory syndrome-related coronavirus strain camel/UAE_417162_W4_2015
Coronaviridae	MF598717	Middle East respiratory syndrome-related coronavirus strain camel/UAE_417163_W4_2015
Coronaviridae	MF598594	Middle East respiratory syndrome-related coronavirus strain camel/UAE_B1_2015
Coronaviridae	MF598602	Middle East respiratory syndrome-related coronavirus strain camel/UAE_B10_2015
Coronaviridae	MF598687	Middle East respiratory syndrome-related coronavirus strain camel/UAE_B100_2015
Coronaviridae	MF598688	Middle East respiratory syndrome-related coronavirus strain camel/UAE_B101_2015
Coronaviridae	MF598689	Middle East respiratory syndrome-related coronavirus strain camel/UAE_B102_2015
Coronaviridae	MF598690	Middle East respiratory syndrome-related coronavirus strain camel/UAE_B103_2015
Coronaviridae	MF598691	Middle East respiratory syndrome-related coronavirus strain camel/UAE_B104_2015
Coronaviridae	MF598692	Middle East respiratory syndrome-related coronavirus strain camel/UAE_B105_2015
Coronaviridae	MF598693	Middle East respiratory syndrome-related coronavirus strain camel/UAE_B106_2015
Coronaviridae	MF598694	Middle East respiratory syndrome-related coronavirus strain camel/UAE_B107_2015
Coronaviridae	MF598695	Middle East respiratory syndrome-related coronavirus strain camel/UAE_B108_2015
Coronaviridae	MF598696	Middle East respiratory syndrome-related coronavirus strain camel/UAE_B109_2015
Coronaviridae	MF598603	Middle East respiratory syndrome-related coronavirus strain camel/UAE_B11_2015
Coronaviridae	MF598697	Middle East respiratory syndrome-related coronavirus strain camel/UAE_B110_2015
Coronaviridae	MF598698	Middle East respiratory syndrome-related coronavirus strain camel/UAE_B111_2015
Coronaviridae	MF598604	Middle East respiratory syndrome-related coronavirus strain camel/UAE_B12_2015
Coronaviridae	MF598605	Middle East respiratory syndrome-related coronavirus strain camel/UAE_B13_2015
Coronaviridae	MF598606	Middle East respiratory syndrome-related coronavirus strain camel/UAE_B14_2015
Coronaviridae	MF598607	Middle East respiratory syndrome-related coronavirus strain camel/UAE_B15_2015
Coronaviridae	MF598608	Middle East respiratory syndrome-related coronavirus strain camel/UAE_B16_2015
Coronaviridae	MF598609	Middle East respiratory syndrome-related coronavirus strain camel/UAE_B17_2015
Coronaviridae	MF598610	Middle East respiratory syndrome-related coronavirus strain camel/UAE_B18_2015
Coronaviridae	MF598611	Middle East respiratory syndrome-related coronavirus strain camel/UAE_B19_2015
Coronaviridae	MF598595	Middle East respiratory syndrome-related coronavirus strain camel/UAE_B2_2015
Coronaviridae	MF598612	Middle East respiratory syndrome-related coronavirus strain camel/UAE_B20_2015
Coronaviridae	MF598613	Middle East respiratory syndrome-related coronavirus strain camel/UAE_B21_2015
Coronaviridae	MF598614	Middle East respiratory syndrome-related coronavirus strain camel/UAE_B22_2015
Coronaviridae	MF598615	Middle East respiratory syndrome-related coronavirus strain camel/UAE_B23_2015
Coronaviridae	MF598616	Middle East respiratory syndrome-related coronavirus strain camel/UAE_B24_2015
Coronaviridae	MF598617	Middle East respiratory syndrome-related coronavirus strain camel/UAE_B25_2015
Coronaviridae	MF598618	Middle East respiratory syndrome-related coronavirus strain camel/UAE_B26_2015
Coronaviridae	MF598619	Middle East respiratory syndrome-related coronavirus strain camel/UAE_B27_2015
Coronaviridae	MF598620	Middle East respiratory syndrome-related coronavirus strain camel/UAE_B28_2015
Coronaviridae	MF598621	Middle East respiratory syndrome-related coronavirus strain camel/UAE_B29_2015
Coronaviridae	MF598622	Middle East respiratory syndrome-related coronavirus strain camel/UAE_B30_2015
Coronaviridae	MF598623	Middle East respiratory syndrome-related coronavirus strain camel/UAE_B31_2015
Coronaviridae	MF598624	Middle East respiratory syndrome-related coronavirus strain camel/UAE_B32_2015
Coronaviridae	MF598625	Middle East respiratory syndrome-related coronavirus strain camel/UAE_B33_2015
Coronaviridae	MF598626	Middle East respiratory syndrome-related coronavirus strain camel/UAE_B34_2015
Coronaviridae	MF598627	Middle East respiratory syndrome-related coronavirus strain camel/UAE_B35_2015
Coronaviridae	MF598628	Middle East respiratory syndrome-related coronavirus strain camel/UAE_B36_2015
Coronaviridae	MF598629	Middle East respiratory syndrome-related coronavirus strain camel/UAE_B37_2015
Coronaviridae	MF598630	Middle East respiratory syndrome-related coronavirus strain camel/UAE_B38_2015
Coronaviridae	MF598631	Middle East respiratory syndrome-related coronavirus strain camel/UAE_B39_2015
Coronaviridae	MF598596	Middle East respiratory syndrome-related coronavirus strain camel/UAE_B4_2015
Coronaviridae	MF598632	Middle East respiratory syndrome-related coronavirus strain camel/UAE_B40_2015
Coronaviridae	MF598633	Middle East respiratory syndrome-related coronavirus strain camel/UAE_B41_2015
Coronaviridae	MF598634	Middle East respiratory syndrome-related coronavirus strain camel/UAE_B42_2015
Coronaviridae	MF598635	Middle East respiratory syndrome-related coronavirus strain camel/UAE_B44_2015
Coronaviridae	MF598636	Middle East respiratory syndrome-related coronavirus strain camel/UAE_B45_2015
Coronaviridae	MF598637	Middle East respiratory syndrome-related coronavirus strain camel/UAE_B46_2015
Coronaviridae	MF598638	Middle East respiratory syndrome-related coronavirus strain camel/UAE_B47_2015
Coronaviridae	MF598639	Middle East respiratory syndrome-related coronavirus strain camel/UAE_B48_2015
Coronaviridae	MF598640	Middle East respiratory syndrome-related coronavirus strain camel/UAE_B49_2015
Coronaviridae	MF598597	Middle East respiratory syndrome-related coronavirus strain camel/UAE_B5_2015
Coronaviridae	MF598641	Middle East respiratory syndrome-related coronavirus strain camel/UAE_B50_2015
Coronaviridae	MF598642	Middle East respiratory syndrome-related coronavirus strain camel/UAE_B51_2015
Coronaviridae	MF598643	Middle East respiratory syndrome-related coronavirus strain camel/UAE_B52_2015
Coronaviridae	MF598644	Middle East respiratory syndrome-related coronavirus strain camel/UAE_B53_2015
Coronaviridae	MF598645	Middle East respiratory syndrome-related coronavirus strain camel/UAE_B54_2015
Coronaviridae	MF598646	Middle East respiratory syndrome-related coronavirus strain camel/UAE_B55_2015
Coronaviridae	MF598647	Middle East respiratory syndrome-related coronavirus strain camel/UAE_B56_2015
Coronaviridae	MF598648	Middle East respiratory syndrome-related coronavirus strain camel/UAE_B58_2015
Coronaviridae	MF598649	Middle East respiratory syndrome-related coronavirus strain camel/UAE_B59_2015
Coronaviridae	MF598598	Middle East respiratory syndrome-related coronavirus strain camel/UAE_B6_2015
Coronaviridae	MF598650	Middle East respiratory syndrome-related coronavirus strain camel/UAE_B60_2015
Coronaviridae	MF598651	Middle East respiratory syndrome-related coronavirus strain camel/UAE_B61_2015
Coronaviridae	MF598652	Middle East respiratory syndrome-related coronavirus strain camel/UAE_B62_2015
Coronaviridae	MF598653	Middle East respiratory syndrome-related coronavirus strain camel/UAE_B63_2015
Coronaviridae	MF598654	Middle East respiratory syndrome-related coronavirus strain camel/UAE_B64_2015
Coronaviridae	MF598655	Middle East respiratory syndrome-related coronavirus strain camel/UAE_B65_2015
Coronaviridae	MF598656	Middle East respiratory syndrome-related coronavirus strain camel/UAE_B66_2015
Coronaviridae	MF598657	Middle East respiratory syndrome-related coronavirus strain camel/UAE_B67_2015
Coronaviridae	MF598658	Middle East respiratory syndrome-related coronavirus strain camel/UAE_B68_2015
Coronaviridae	MF598659	Middle East respiratory syndrome-related coronavirus strain camel/UAE_B69_2015
Coronaviridae	MF598599	Middle East respiratory syndrome-related coronavirus strain camel/UAE_B7_2015
Coronaviridae	MF598660	Middle East respiratory syndrome-related coronavirus strain camel/UAE_B70_2015
Coronaviridae	MF598661	Middle East respiratory syndrome-related coronavirus strain camel/UAE_B71_2015
Coronaviridae	MF598662	Middle East respiratory syndrome-related coronavirus strain camel/UAE_B72_2015
Coronaviridae	MF598663	Middle East respiratory syndrome-related coronavirus strain camel/UAE_B73_2015
Coronaviridae	MF598664	Middle East respiratory syndrome-related coronavirus strain camel/UAE_B74_2015
Coronaviridae	MF598665	Middle East respiratory syndrome-related coronavirus strain camel/UAE_B75_2015
Coronaviridae	MF598666	Middle East respiratory syndrome-related coronavirus strain camel/UAE_B76_2015
Coronaviridae	MF598667	Middle East respiratory syndrome-related coronavirus strain camel/UAE_B77_2015
Coronaviridae	MF598668	Middle East respiratory syndrome-related coronavirus strain camel/UAE_B78_2015
Coronaviridae	MF598669	Middle East respiratory syndrome-related coronavirus strain camel/UAE_B79_2015
Coronaviridae	MF598600	Middle East respiratory syndrome-related coronavirus strain camel/UAE_B8_2015
Coronaviridae	MF598670	Middle East respiratory syndrome-related coronavirus strain camel/UAE_B80_2015
Coronaviridae	MF598671	Middle East respiratory syndrome-related coronavirus strain camel/UAE_B81_2015
Coronaviridae	MF598672	Middle East respiratory syndrome-related coronavirus strain camel/UAE_B82_2015
Coronaviridae	MF598673	Middle East respiratory syndrome-related coronavirus strain camel/UAE_B83_2015
Coronaviridae	MF598674	Middle East respiratory syndrome-related coronavirus strain camel/UAE_B84_2015
Coronaviridae	MF598675	Middle East respiratory syndrome-related coronavirus strain camel/UAE_B85_2015
Coronaviridae	MF598676	Middle East respiratory syndrome-related coronavirus strain camel/UAE_B86_2015
Coronaviridae	MF598677	Middle East respiratory syndrome-related coronavirus strain camel/UAE_B87_2015
Coronaviridae	MF598678	Middle East respiratory syndrome-related coronavirus strain camel/UAE_B88_2015
Coronaviridae	MF598601	Middle East respiratory syndrome-related coronavirus strain camel/UAE_B9_2015
Coronaviridae	MF598679	Middle East respiratory syndrome-related coronavirus strain camel/UAE_B90_2015
Coronaviridae	MF598680	Middle East respiratory syndrome-related coronavirus strain camel/UAE_B91_2015
Coronaviridae	MF598681	Middle East respiratory syndrome-related coronavirus strain camel/UAE_B92_2015
Coronaviridae	MF598682	Middle East respiratory syndrome-related coronavirus strain camel/UAE_B93_2015
Coronaviridae	MF598683	Middle East respiratory syndrome-related coronavirus strain camel/UAE_B95_2015
Coronaviridae	MF598684	Middle East respiratory syndrome-related coronavirus strain camel/UAE_B96_2015
Coronaviridae	MF598685	Middle East respiratory syndrome-related coronavirus strain camel/UAE_B97_2015
Coronaviridae	MF598686	Middle East respiratory syndrome-related coronavirus strain camel/UAE_B99_2015
Coronaviridae	MH013216	Middle East respiratory syndrome-related coronavirus strain HCoV-EMC
Coronaviridae	MK483839	Middle East respiratory syndrome-related coronavirus strain Hu/Albaha-KSA-0800H/2018
Coronaviridae	MK462244	Middle East respiratory syndrome-related coronavirus strain Hu/Aseer-KSA-173RS1288/2017
Coronaviridae	KY688119	Middle East respiratory syndrome-related coronavirus strain Hu/Aseer-KSA-Rs924/2015
Coronaviridae	KY688120	Middle East respiratory syndrome-related coronavirus strain Hu/Hufuf-KSA-11002/2015
Coronaviridae	KY688123	Middle East respiratory syndrome-related coronavirus strain Hu/Hufuf-KSA-11150/2015
Coronaviridae	KY688124	Middle East respiratory syndrome-related coronavirus strain Hu/Hufuf-KSA-11401/2015
Coronaviridae	KY688121	Middle East respiratory syndrome-related coronavirus strain Hu/Hufuf-KSA-11442/2015
Coronaviridae	KY688122	Middle East respiratory syndrome-related coronavirus strain Hu/Hufuf-KSA-11767/2015
Coronaviridae	MK462243	Middle East respiratory syndrome-related coronavirus strain Hu/Jeddah-KSA-173RS1101/2017
Coronaviridae	MK462245	Middle East respiratory syndrome-related coronavirus strain Hu/Jeddah-KSA-173RS1512/2017
Coronaviridae	MK462246	Middle East respiratory syndrome-related coronavirus strain Hu/Jeddah-KSA-173RS1570/2017
Coronaviridae	MK462247	Middle East respiratory syndrome-related coronavirus strain Hu/Jeddah-KSA-182RS2449/2018
Coronaviridae	MF741825	Middle East respiratory syndrome-related coronavirus strain Hu/Jordan-12641/2015
Coronaviridae	MF741826	Middle East respiratory syndrome-related coronavirus strain Hu/Jordan-12642/2015
Coronaviridae	MF741827	Middle East respiratory syndrome-related coronavirus strain Hu/Jordan-12662/2015
Coronaviridae	MF741828	Middle East respiratory syndrome-related coronavirus strain Hu/Jordan-12688/2015
Coronaviridae	MF741829	Middle East respiratory syndrome-related coronavirus strain Hu/Jordan-12716/2015
Coronaviridae	MF741830	Middle East respiratory syndrome-related coronavirus strain Hu/Jordan-12764/2015
Coronaviridae	MF741831	Middle East respiratory syndrome-related coronavirus strain Hu/Jordan-12856/2015
Coronaviridae	MF741837	Middle East respiratory syndrome-related coronavirus strain Hu/Jordan-12918/2015
Coronaviridae	MF741832	Middle East respiratory syndrome-related coronavirus strain Hu/Jordan-12964/2015
Coronaviridae	MF741833	Middle East respiratory syndrome-related coronavirus strain Hu/Jordan-13025/2015
Coronaviridae	MF741834	Middle East respiratory syndrome-related coronavirus strain Hu/Jordan-13030/2015
Coronaviridae	MF741835	Middle East respiratory syndrome-related coronavirus strain Hu/Jordan-13068/2015
Coronaviridae	MF741836	Middle East respiratory syndrome-related coronavirus strain Hu/Jordan-13076/2015
Coronaviridae	KY688118	Middle East respiratory syndrome-related coronavirus strain Hu/Khobar-KSA-6736/2015
Coronaviridae	MK462248	Middle East respiratory syndrome-related coronavirus strain Hu/Najran-KSA-182RS2567/2018
Coronaviridae	MK462250	Middle East respiratory syndrome-related coronavirus strain Hu/Najran-KSA-183RS279/2018
Coronaviridae	MK462251	Middle East respiratory syndrome-related coronavirus strain Hu/Northern-KSA-1847784/2018
Coronaviridae	KY673148	Middle East respiratory syndrome-related coronavirus strain Hu/Oman_50_2015
Coronaviridae	MK462254	Middle East respiratory syndrome-related coronavirus strain Hu/Qaseem-KSA-18013897/2018
Coronaviridae	MG546330	Middle East respiratory syndrome-related coronavirus strain Hu/Riyadh-KSA-023D1N/2015
Coronaviridae	MG546331	Middle East respiratory syndrome-related coronavirus strain Hu/Riyadh-KSA-023D3N/2015
Coronaviridae	MG366883	Middle East respiratory syndrome-related coronavirus strain Hu/Riyadh-KSA-10024/2017
Coronaviridae	MG912601	Middle East respiratory syndrome-related coronavirus strain Hu/Riyadh-KSA-10308/2017
Coronaviridae	MH310911	Middle East respiratory syndrome-related coronavirus strain Hu/Riyadh-KSA-10717/2017
Coronaviridae	MK462249	Middle East respiratory syndrome-related coronavirus strain Hu/Riyadh-KSA-18012493/2018
Coronaviridae	MK462253	Middle East respiratory syndrome-related coronavirus strain Hu/Riyadh-KSA-18013832/2018
Coronaviridae	MK462255	Middle East respiratory syndrome-related coronavirus strain Hu/Riyadh-KSA-18014504/2018
Coronaviridae	MK462256	Middle East respiratory syndrome-related coronavirus strain Hu/Riyadh-KSA-18014506/2018
Coronaviridae	MN365232	Middle East respiratory syndrome-related coronavirus strain Hu/Riyadh-KSA-19001796/2019
Coronaviridae	MN365233	Middle East respiratory syndrome-related coronavirus strain Hu/Riyadh-KSA-19003852/2019
Coronaviridae	MH310909	Middle East respiratory syndrome-related coronavirus strain Hu/Riyadh-KSA-5767/2017
Coronaviridae	MG912595	Middle East respiratory syndrome-related coronavirus strain Hu/Riyadh-KSA-7178/2017
Coronaviridae	MG912609	Middle East respiratory syndrome-related coronavirus strain Hu/Riyadh-KSA-7275/2017
Coronaviridae	MH310912	Middle East respiratory syndrome-related coronavirus strain Hu/Riyadh-KSA-7344/2017
Coronaviridae	MG912596	Middle East respiratory syndrome-related coronavirus strain Hu/Riyadh-KSA-7373/2017
Coronaviridae	MG366483	Middle East respiratory syndrome-related coronavirus strain Hu/Riyadh-KSA-7413/2017
Coronaviridae	MG912597	Middle East respiratory syndrome-related coronavirus strain Hu/Riyadh-KSA-7423/2017
Coronaviridae	MG366880	Middle East respiratory syndrome-related coronavirus strain Hu/Riyadh-KSA-7436/2017
Coronaviridae	MG912598	Middle East respiratory syndrome-related coronavirus strain Hu/Riyadh-KSA-7680/2017
Coronaviridae	MH310910	Middle East respiratory syndrome-related coronavirus strain Hu/Riyadh-KSA-7696/2017
Coronaviridae	MG912599	Middle East respiratory syndrome-related coronavirus strain Hu/Riyadh-KSA-8667/2017
Coronaviridae	MG366881	Middle East respiratory syndrome-related coronavirus strain Hu/Riyadh-KSA-8677/2017
Coronaviridae	MG366882	Middle East respiratory syndrome-related coronavirus strain Hu/Riyadh-KSA-8683/2017
Coronaviridae	MG912600	Middle East respiratory syndrome-related coronavirus strain Hu/Riyadh-KSA-8882/2017
Coronaviridae	MG912607	Middle East respiratory syndrome-related coronavirus strain Hu/Riyadh-KSA-9522/2017
Coronaviridae	MG912602	Middle East respiratory syndrome-related coronavirus strain Hu/Riyadh-KSA-9614/2017
Coronaviridae	MG912604	Middle East respiratory syndrome-related coronavirus strain Hu/Riyadh-KSA-9689/2017
Coronaviridae	MG912603	Middle East respiratory syndrome-related coronavirus strain Hu/Riyadh-KSA-9693/2017
Coronaviridae	MG912608	Middle East respiratory syndrome-related coronavirus strain Hu/Riyadh-KSA-9730/2017
Coronaviridae	MG912605	Middle East respiratory syndrome-related coronavirus strain Hu/Riyadh-KSA-9835/2017
Coronaviridae	MG912606	Middle East respiratory syndrome-related coronavirus strain Hu/Riyadh-KSA-9852/2017
Coronaviridae	MK462252	Middle East respiratory syndrome-related coronavirus strain Hu/Tabuk-KSA-153/2018
Coronaviridae	KY581684	Middle East respiratory syndrome-related coronavirus strain Hu/UAE_002_2013
Coronaviridae	KY581685	Middle East respiratory syndrome-related coronavirus strain Hu/UAE_004_2013
Coronaviridae	KY581686	Middle East respiratory syndrome-related coronavirus strain Hu/UAE_009_2014
Coronaviridae	KY581687	Middle East respiratory syndrome-related coronavirus strain Hu/UAE_011_2013
Coronaviridae	KY581688	Middle East respiratory syndrome-related coronavirus strain Hu/UAE_011_2014
Coronaviridae	KY581689	Middle East respiratory syndrome-related coronavirus strain Hu/UAE_015_2014
Coronaviridae	KY581690	Middle East respiratory syndrome-related coronavirus strain Hu/UAE_017_2014
Coronaviridae	KY581691	Middle East respiratory syndrome-related coronavirus strain Hu/UAE_023_2014
Coronaviridae	KY581692	Middle East respiratory syndrome-related coronavirus strain Hu/UAE_025_2014
Coronaviridae	KY581693	Middle East respiratory syndrome-related coronavirus strain Hu/UAE_032_2014
Coronaviridae	KY581694	Middle East respiratory syndrome-related coronavirus strain Hu/UAE_X_2014
Coronaviridae	KT326819	Middle East respiratory syndrome-related coronavirus strain MERS-CoV/KOR/KNIH/001_05_2015
Coronaviridae	MH822886	Middle East respiratory syndrome-related coronavirus strain MERS-CoV_England-KSA/1/2018
Coronaviridae	MF593268	Middle East respiratory syndrome-related coronavirus strain Neoromicia/5038
Coronaviridae	EU420138	Miniopterus bat coronavirus 1
Coronaviridae	NC_010438	Miniopterus bat coronavirus HKU8
Coronaviridae	MN611518	Miniopterus pusillus bat coronavirus HKU8-related isolate 6610
Coronaviridae	MN611524	Miniopterus schreibersii bat coronavirus 1-related isolate 161454
Coronaviridae	HM245925	Mink coronavirus strain WD1127
Coronaviridae	HM245926	Mink coronavirus strain WD1133
Coronaviridae	FJ647225	Murine coronavirus inf-MHV-A59
Coronaviridae	FJ647223	Murine coronavirus MHV-1
Coronaviridae	FJ647224	Murine coronavirus MHV-3
Coronaviridae	FJ647226	Murine coronavirus MHV-JHM.IA
Coronaviridae	FJ647218	Murine coronavirus RA59/R13
Coronaviridae	FJ647220	Murine coronavirus RA59/SJHM
Coronaviridae	FJ647221	Murine coronavirus repA59/RJHM
Coronaviridae	FJ647227	Murine coronavirus repJHM/RA59
Coronaviridae	FJ647219	Murine coronavirus RJHM/A
Coronaviridae	FJ647222	Murine coronavirus SA59/RJHM
Coronaviridae	JX169867	Murine coronavirus strain JHM.WU
Coronaviridae	JX169866	Murine coronavirus strain JHM-WU-Dns2
Coronaviridae	KF268337	Murine coronavirus strain MHV/BHKR_lab/USA/icA59_17Cl1/2012
Coronaviridae	KF268338	Murine coronavirus strain MHV/BHKR_lab/USA/icA59_L94P/2012
Coronaviridae	KF268339	Murine coronavirus strain MHV/BHKR_lab/USA/icA59_ns2M/2012
Coronaviridae	KF268336	Murine coronavirus strain MHV/BHKR_lab/USA/infA59_H126A/2012
Coronaviridae	KY799179	Myotis lucifugus coronavirus
Coronaviridae	KY073746	NL63-related bat coronavirus strain BtKYNL63-15
Coronaviridae	KY073744	NL63-related bat coronavirus strain BtKYNL63-9a
Coronaviridae	KY073745	NL63-related bat coronavirus strain BtKYNL63-9b
Coronaviridae	GISAID:EPI_ISL_410721	Pangolin CoV 1/2019_GD
Coronaviridae	GISAID:EPI_ISL_610156	Pangolin CoV MP20_YN
Coronaviridae	GISAID:EPI_ISL_410544	Pangolin CoV P2S_GD
Coronaviridae	MT040333	Pangolin CoV P4L_GX
Coronaviridae	MN611520	Pipistrellus abramus bat coronavirus HKU5-related isolate BY140568
Coronaviridae	EF065509	Pipistrellus bat coronavirus HKU5
Coronaviridae	LM645058	Porcine epidemic diarrhea GER/L00719/2014
Coronaviridae	KR610991	Porcine epidemic diarrhea virus clone EAS1
Coronaviridae	KR610992	Porcine epidemic diarrhea virus clone EAS2
Coronaviridae	KJ960178	Porcine epidemic diarrhea virus clone VN/JFP1013_1/2013/Vinh An/Vietnam
Coronaviridae	KJ960180	Porcine epidemic diarrhea virus clone VN/KCHY-310113/2013/KhoaiChau/HungYen/Vietnam
Coronaviridae	KJ960179	Porcine epidemic diarrhea virus clone VN/VAP1113_1/2013/Vung Tua/Vietnam
Coronaviridae	KF267450	Porcine epidemic diarrhea virus isolate 13-019349
Coronaviridae	KR003452	Porcine epidemic diarrhea virus isolate 15V010/BEL/2015
Coronaviridae	KU646831	Porcine epidemic diarrhea virus isolate AH2012/12
Coronaviridae	MK559454	Porcine epidemic diarrhea virus isolate Aram-feces
Coronaviridae	MK559456	Porcine epidemic diarrhea virus isolate Aram-P29-CA
Coronaviridae	MK559455	Porcine epidemic diarrhea virus isolate Aram-P5
Coronaviridae	JN825712	Porcine epidemic diarrhea virus isolate BJ-2011-1
Coronaviridae	LT906582	Porcine epidemic diarrhea virus isolate Br1_87
Coronaviridae	MH581489	Porcine epidemic diarrhea virus isolate CH/HBTS/2017
Coronaviridae	KR809885	Porcine epidemic diarrhea virus isolate CH/HNAY/2015
Coronaviridae	KT199103	Porcine epidemic diarrhea virus isolate CH/HNLH/2015
Coronaviridae	KX981440	Porcine epidemic diarrhea virus isolate CH/HNZZ47/2016
Coronaviridae	MF346935	Porcine epidemic diarrhea virus isolate CH/JLDH/2016
Coronaviridae	KJ526096	Porcine epidemic diarrhea virus isolate CH/JX-2/2013
Coronaviridae	MF375374	Porcine epidemic diarrhea virus isolate CH/JXJA/2017
Coronaviridae	MK140811	Porcine epidemic diarrhea virus isolate CH/TP-2-2/2018
Coronaviridae	MK140812	Porcine epidemic diarrhea virus isolate CH/TP-3-1/2018
Coronaviridae	MK140813	Porcine epidemic diarrhea virus isolate CH/TP-4-3/2018
Coronaviridae	MK140814	Porcine epidemic diarrhea virus isolate CH/TP-4-4/2018
Coronaviridae	KY928065	Porcine epidemic diarrhea virus isolate CH_hubei_2016
Coronaviridae	MK606368	Porcine epidemic diarrhea virus isolate CH-HB1-2018
Coronaviridae	MK606369	Porcine epidemic diarrhea virus isolate CH-HB2-2018
Coronaviridae	MG837011	Porcine epidemic diarrhea virus isolate CHN/SH-2012-5/2012
Coronaviridae	KU380331	Porcine epidemic diarrhea virus isolate CH-SD01
Coronaviridae	KX791060	Porcine epidemic diarrhea virus isolate CHSD2014
Coronaviridae	KJ020932	Porcine epidemic diarrhea virus isolate CHYJ130330
Coronaviridae	MN114121	Porcine epidemic diarrhea virus isolate CT P10
Coronaviridae	LT905450	Porcine epidemic diarrhea virus isolate CV777
Coronaviridae	MH708895	Porcine epidemic diarrhea virus isolate FJ2011
Coronaviridae	MK288006	Porcine epidemic diarrhea virus isolate FJzz1
Coronaviridae	MK644601	Porcine epidemic diarrhea virus isolate G2-HE2017
Coronaviridae	MH726362	Porcine epidemic diarrhea virus isolate GDS05
Coronaviridae	MH726384	Porcine epidemic diarrhea virus isolate GDS06
Coronaviridae	MH726370	Porcine epidemic diarrhea virus isolate GDS07
Coronaviridae	MH726385	Porcine epidemic diarrhea virus isolate GDS08
Coronaviridae	MH726408	Porcine epidemic diarrhea virus isolate GDS09
Coronaviridae	MH107321	Porcine epidemic diarrhea virus isolate GDS10
Coronaviridae	MH726374	Porcine epidemic diarrhea virus isolate GDS11
Coronaviridae	MH726387	Porcine epidemic diarrhea virus isolate GDS12
Coronaviridae	MH726373	Porcine epidemic diarrhea virus isolate GDS13
Coronaviridae	MH726393	Porcine epidemic diarrhea virus isolate GDS14
Coronaviridae	MH726391	Porcine epidemic diarrhea virus isolate GDS15
Coronaviridae	MH726386	Porcine epidemic diarrhea virus isolate GDS16
Coronaviridae	MH726364	Porcine epidemic diarrhea virus isolate GDS17
Coronaviridae	MH726376	Porcine epidemic diarrhea virus isolate GDS18
Coronaviridae	MH726375	Porcine epidemic diarrhea virus isolate GDS19
Coronaviridae	MH726363	Porcine epidemic diarrhea virus isolate GDS20
Coronaviridae	MH726371	Porcine epidemic diarrhea virus isolate GDS21
Coronaviridae	MH726368	Porcine epidemic diarrhea virus isolate GDS22
Coronaviridae	MH107322	Porcine epidemic diarrhea virus isolate GDS23
Coronaviridae	MH726366	Porcine epidemic diarrhea virus isolate GDS24
Coronaviridae	MH726365	Porcine epidemic diarrhea virus isolate GDS25
Coronaviridae	MH726367	Porcine epidemic diarrhea virus isolate GDS26
Coronaviridae	MH726380	Porcine epidemic diarrhea virus isolate GDS27
Coronaviridae	MH726372	Porcine epidemic diarrhea virus isolate GDS28
Coronaviridae	MH726377	Porcine epidemic diarrhea virus isolate GDS29
Coronaviridae	MH726369	Porcine epidemic diarrhea virus isolate GDS30
Coronaviridae	MH726394	Porcine epidemic diarrhea virus isolate GDS31
Coronaviridae	MH726395	Porcine epidemic diarrhea virus isolate GDS32
Coronaviridae	MH726379	Porcine epidemic diarrhea virus isolate GDS33
Coronaviridae	MH726378	Porcine epidemic diarrhea virus isolate GDS34
Coronaviridae	MH726396	Porcine epidemic diarrhea virus isolate GDS35
Coronaviridae	MH726388	Porcine epidemic diarrhea virus isolate GDS36
Coronaviridae	MH726398	Porcine epidemic diarrhea virus isolate GDS37
Coronaviridae	MH726397	Porcine epidemic diarrhea virus isolate GDS38
Coronaviridae	MH726389	Porcine epidemic diarrhea virus isolate GDS39
Coronaviridae	MH726390	Porcine epidemic diarrhea virus isolate GDS40
Coronaviridae	MH726401	Porcine epidemic diarrhea virus isolate GDS41
Coronaviridae	MH726399	Porcine epidemic diarrhea virus isolate GDS42
Coronaviridae	MH726381	Porcine epidemic diarrhea virus isolate GDS43
Coronaviridae	MH726392	Porcine epidemic diarrhea virus isolate GDS44
Coronaviridae	MH726400	Porcine epidemic diarrhea virus isolate GDS45
Coronaviridae	MH726402	Porcine epidemic diarrhea virus isolate GDS46
Coronaviridae	MH726382	Porcine epidemic diarrhea virus isolate GDS47
Coronaviridae	MH726405	Porcine epidemic diarrhea virus isolate GDS48
Coronaviridae	MH726406	Porcine epidemic diarrhea virus isolate GDS49
Coronaviridae	MH726383	Porcine epidemic diarrhea virus isolate GDS50
Coronaviridae	MH726403	Porcine epidemic diarrhea virus isolate GDS51
Coronaviridae	MH726407	Porcine epidemic diarrhea virus isolate GDS52
Coronaviridae	MH726404	Porcine epidemic diarrhea virus isolate GDS53
Coronaviridae	MK690502	Porcine epidemic diarrhea virus isolate HM2017
Coronaviridae	KX289955	Porcine epidemic diarrhea virus isolate HUN/5031/2016
Coronaviridae	KF468753	Porcine epidemic diarrhea virus isolate IA1
Coronaviridae	KF468754	Porcine epidemic diarrhea virus isolate IA2
Coronaviridae	KF650370	Porcine epidemic diarrhea virus isolate ISU13-19338E-IN-homogenate
Coronaviridae	KF650371	Porcine epidemic diarrhea virus isolate ISU13-19338E-IN-passage3
Coronaviridae	KF650372	Porcine epidemic diarrhea virus isolate ISU13-19338E-IN-passage9
Coronaviridae	KF650373	Porcine epidemic diarrhea virus isolate ISU13-22038-IA-homogenate
Coronaviridae	KF650374	Porcine epidemic diarrhea virus isolate ISU13-22038-IA-passage3
Coronaviridae	KF650375	Porcine epidemic diarrhea virus isolate ISU13-22038-IA-passage9
Coronaviridae	KY070587	Porcine epidemic diarrhea virus isolate JSCZ1601
Coronaviridae	KJ662670	Porcine epidemic diarrhea virus isolate KNU-1305
Coronaviridae	KM403155	Porcine epidemic diarrhea virus isolate KNU-1406-1
Coronaviridae	KR873431	Porcine epidemic diarrhea virus isolate KNU-141112-feces
Coronaviridae	KR873435	Porcine epidemic diarrhea virus isolate KNU-141112-P10
Coronaviridae	KR873434	Porcine epidemic diarrhea virus isolate KNU-141112-P5
Coronaviridae	KY825240	Porcine epidemic diarrhea virus isolate KNU-141112-S DEL2
Coronaviridae	KY825242	Porcine epidemic diarrhea virus isolate KNU-141112-S DEL5
Coronaviridae	KY963963	Porcine epidemic diarrhea virus isolate KNU-1601
Coronaviridae	MH052681	Porcine epidemic diarrhea virus isolate KNU-1702
Coronaviridae	MH052682	Porcine epidemic diarrhea virus isolate KNU-1703
Coronaviridae	MH052683	Porcine epidemic diarrhea virus isolate KNU-1704
Coronaviridae	MH052685	Porcine epidemic diarrhea virus isolate KNU-1706
Coronaviridae	MH052687	Porcine epidemic diarrhea virus isolate KNU-1708
Coronaviridae	MH052688	Porcine epidemic diarrhea virus isolate KNU-1709
Coronaviridae	MH052689	Porcine epidemic diarrhea virus isolate KNU-1710
Coronaviridae	MH243316	Porcine epidemic diarrhea virus isolate KNU-1804
Coronaviridae	MH243318	Porcine epidemic diarrhea virus isolate KNU-1806
Coronaviridae	MH243319	Porcine epidemic diarrhea virus isolate KNU-1807
Coronaviridae	MK032689	Porcine epidemic diarrhea virus isolate KNU-1815
Coronaviridae	MK032690	Porcine epidemic diarrhea virus isolate KNU-1816
Coronaviridae	MK032691	Porcine epidemic diarrhea virus isolate KNU-1817
Coronaviridae	MK032692	Porcine epidemic diarrhea virus isolate KNU-1818
Coronaviridae	MK482396	Porcine epidemic diarrhea virus isolate KNU-1829
Coronaviridae	MK482397	Porcine epidemic diarrhea virus isolate KNU-1830
Coronaviridae	MF737355	Porcine epidemic diarrhea virus isolate KUPE21
Coronaviridae	MK644602	Porcine epidemic diarrhea virus isolate L6-HB2017
Coronaviridae	MK392335	Porcine epidemic diarrhea virus isolate LW/L
Coronaviridae	MK644603	Porcine epidemic diarrhea virus isolate M3-SX2017
Coronaviridae	KF468752	Porcine epidemic diarrhea virus isolate MN
Coronaviridae	MK644604	Porcine epidemic diarrhea virus isolate N7-GD2017
Coronaviridae	MF281416	Porcine epidemic diarrhea virus isolate NB1
Coronaviridae	KJ778615	Porcine epidemic diarrhea virus isolate NPL-PEDv/2013
Coronaviridae	KJ778616	Porcine epidemic diarrhea virus isolate NPL-PEDv/2013/P10
Coronaviridae	KM189367	Porcine epidemic diarrhea virus isolate ON-018
Coronaviridae	MG837058	Porcine epidemic diarrhea virus isolate PC273/O
Coronaviridae	MK841494	Porcine epidemic diarrhea virus isolate PEDV SH
Coronaviridae	MK841495	Porcine epidemic diarrhea virus isolate PEDV YZ
Coronaviridae	LT900499	Porcine epidemic diarrhea virus isolate PEDV/GER/L01061-K07_15-03/2015
Coronaviridae	LT900502	Porcine epidemic diarrhea virus isolate PEDV_AUSTRIA_L01062-M10_15-01_2015
Coronaviridae	LT898433	Porcine epidemic diarrhea virus isolate PEDV_AUSTRIA_L01063-M10_15-02_2015
Coronaviridae	LT898441	Porcine epidemic diarrhea virus isolate PEDV_AUSTRIA_L01064-M10_15-03_2015
Coronaviridae	LT898418	Porcine epidemic diarrhea virus isolate PEDV_AUSTRIA_L01065-M10_15-04_2015
Coronaviridae	LT898445	Porcine epidemic diarrhea virus isolate PEDV_GER_L00798-K11_14-02_2014
Coronaviridae	LT900500	Porcine epidemic diarrhea virus isolate PEDV_GER_L00799-K11_14-01_2014
Coronaviridae	LT898417	Porcine epidemic diarrhea virus isolate PEDV_GER_L00855-K14_14-02_2014
Coronaviridae	LT898426	Porcine epidemic diarrhea virus isolate PEDV_GER_L00857-K14_14-04_2014
Coronaviridae	LT898430	Porcine epidemic diarrhea virus isolate PEDV_GER_L00906-K16_14-01_2014
Coronaviridae	LT900498	Porcine epidemic diarrhea virus isolate PEDV_GER_L00907-K16_14-02_2014
Coronaviridae	LT898410	Porcine epidemic diarrhea virus isolate PEDV_GER_L00908-K16_14-03_2014
Coronaviridae	LT898415	Porcine epidemic diarrhea virus isolate PEDV_GER_L00926-K20_4-01_2014
Coronaviridae	LT898427	Porcine epidemic diarrhea virus isolate PEDV_GER_L00927-K20_14-02_2014
Coronaviridae	LT900501	Porcine epidemic diarrhea virus isolate PEDV_GER_L00928-K20_14-03_2014
Coronaviridae	LT898440	Porcine epidemic diarrhea virus isolate PEDV_GER_L00931-K22_14-03_2014
Coronaviridae	LT898438	Porcine epidemic diarrhea virus isolate PEDV_GER_L00932-K22_14-04_2014
Coronaviridae	LT898446	Porcine epidemic diarrhea virus isolate PEDV_GER_L00933-K22_14-05_2014
Coronaviridae	LT898425	Porcine epidemic diarrhea virus isolate PEDV_GER_L00998-K06_15-03_2015
Coronaviridae	LT898409	Porcine epidemic diarrhea virus isolate PEDV_GER_L00999-K06_15-07_2015
Coronaviridae	LT898432	Porcine epidemic diarrhea virus isolate PEDV_GER_L01011-K01_15-01_2015
Coronaviridae	LT898423	Porcine epidemic diarrhea virus isolate PEDV_GER_L01012-K01_15-02_2015
Coronaviridae	LT898408	Porcine epidemic diarrhea virus isolate PEDV_GER_L01013-K01_15-03_2015
Coronaviridae	LT898420	Porcine epidemic diarrhea virus isolate PEDV_GER_L01014-K01_15-04_2015
Coronaviridae	LT898443	Porcine epidemic diarrhea virus isolate PEDV_GER_L01015-K01_15-05_2015
Coronaviridae	LT898416	Porcine epidemic diarrhea virus isolate PEDV_GER_L01017-K01_15-07_2015
Coronaviridae	LT898411	Porcine epidemic diarrhea virus isolate PEDV_GER_L01018-K01_15-08_2015
Coronaviridae	LT898412	Porcine epidemic diarrhea virus isolate PEDV_GER_L01019-K01_15-09_2015
Coronaviridae	LT898413	Porcine epidemic diarrhea virus isolate PEDV_GER_L01020-K01_15-10_2015
Coronaviridae	LT898439	Porcine epidemic diarrhea virus isolate PEDV_GER_L01059-K07_15-01_2015
Coronaviridae	LT898414	Porcine epidemic diarrhea virus isolate PEDV_GER_L01060-K07_15-02_2015
Coronaviridae	LT898444	Porcine epidemic diarrhea virus isolate PEDV_GER_L01420-K06_15-04_2015
Coronaviridae	LT898435	Porcine epidemic diarrhea virus isolate PEDV_ROMANIA_L01330-K25_15-02_2015
Coronaviridae	KY007139	Porcine epidemic diarrhea virus isolate PEDV-Hjms
Coronaviridae	KY007140	Porcine epidemic diarrhea virus isolate PEDV-LNsy
Coronaviridae	MH891590	Porcine epidemic diarrhea virus isolate S10
Coronaviridae	MH891587	Porcine epidemic diarrhea virus isolate S100
Coronaviridae	MH891584	Porcine epidemic diarrhea virus isolate S12
Coronaviridae	MH891585	Porcine epidemic diarrhea virus isolate S14
Coronaviridae	MH891589	Porcine epidemic diarrhea virus isolate S6
Coronaviridae	MH891586	Porcine epidemic diarrhea virus isolate S97
Coronaviridae	KX064280	Porcine epidemic diarrhea virus isolate SD2014
Coronaviridae	MH117940	Porcine epidemic diarrhea virus isolate SDSX16
Coronaviridae	KY019623	Porcine epidemic diarrhea virus isolate SLOreBAS-1/2015
Coronaviridae	KY019624	Porcine epidemic diarrhea virus isolate SLOreBAS-2/2015
Coronaviridae	MK702008	Porcine epidemic diarrhea virus isolate SNJ-P
Coronaviridae	MK644605	Porcine epidemic diarrhea virus isolate T10-HB2018
Coronaviridae	KF804028	Porcine epidemic diarrhea virus isolate USA/Iowa/18984/2013
Coronaviridae	KX812523	Porcine epidemic diarrhea virus isolate XM1-2
Coronaviridae	KX812524	Porcine epidemic diarrhea virus isolate XM2-4
Coronaviridae	MH891588	Porcine epidemic diarrhea virus isolate Y178
Coronaviridae	MK409659	Porcine epidemic diarrhea virus isolate ZJ15XS0101-P120
Coronaviridae	MK409657	Porcine epidemic diarrhea virus isolate ZJ15XS0101-P16
Coronaviridae	MK409658	Porcine epidemic diarrhea virus isolate ZJ15XS0101-P35
Coronaviridae	KU558701	Porcine epidemic diarrhea virus isolate ZJU/G2/2013
Coronaviridae	LM645057	Porcine epidemic diarrhea virus L00721/GER/2014
Coronaviridae	KX839246	Porcine epidemic diarrhea virus strain 85-7
Coronaviridae	KY486714	Porcine epidemic diarrhea virus strain 85-7-C40
Coronaviridae	KX839249	Porcine epidemic diarrhea virus strain 85-7-mutant3
Coronaviridae	KC210145	Porcine epidemic diarrhea virus strain AH2012
Coronaviridae	MK584552	Porcine epidemic diarrhea virus strain AJ1102(F12)
Coronaviridae	JX188454	Porcine epidemic diarrhea virus strain AJ1102
Coronaviridae	MF807952	Porcine epidemic diarrhea virus strain B5-HB2017
Coronaviridae	KX066126	Porcine epidemic diarrhea virus strain BJ-2011-C
Coronaviridae	MF807951	Porcine epidemic diarrhea virus strain C3-HB2017
Coronaviridae	MG546690	Porcine epidemic diarrhea virus strain CH/BJ11/2016
Coronaviridae	MG546687	Porcine epidemic diarrhea virus strain CH/BJ9/2015
Coronaviridae	JQ282909	Porcine epidemic diarrhea virus strain CH/FJND-3/2011
Coronaviridae	KC140102	Porcine epidemic diarrhea virus strain CH/FJZZ-9/2012
Coronaviridae	KF384500	Porcine epidemic diarrhea virus strain CH/GDGZ/2012
Coronaviridae	KM242131	Porcine epidemic diarrhea virus strain CH/GDZQ/2014
Coronaviridae	KY793536	Porcine epidemic diarrhea virus strain CH/GX/2015/750A
Coronaviridae	KF760557	Porcine epidemic diarrhea virus strain CH/JX-1/2013
Coronaviridae	JN547228	Porcine epidemic diarrhea virus strain CH/S
Coronaviridae	MH061339	Porcine epidemic diarrhea virus strain CH/SCAZ10/2017
Coronaviridae	KU975389	Porcine epidemic diarrhea virus strain CH/SCCD/2014
Coronaviridae	MH061336	Porcine epidemic diarrhea virus strain CH/SCGA/2017
Coronaviridae	MH061341	Porcine epidemic diarrhea virus strain CH/SCLS/2018
Coronaviridae	MH061343	Porcine epidemic diarrhea virus strain CH/SCMY/2018
Coronaviridae	MH061337	Porcine epidemic diarrhea virus strain CH/SCZG/2017
Coronaviridae	MH061342	Porcine epidemic diarrhea virus strain CH/SCZJ/2018
Coronaviridae	MH061340	Porcine epidemic diarrhea virus strain CH/SCZY103/2017
Coronaviridae	MH061338	Porcine epidemic diarrhea virus strain CH/SCZY44/2017
Coronaviridae	MF462814	Porcine epidemic diarrhea virus strain CH/SXYL/2016
Coronaviridae	KF761675	Porcine epidemic diarrhea virus strain CH/YNKM-8/2013
Coronaviridae	KC196276	Porcine epidemic diarrhea virus strain CH/ZMDZY/11
Coronaviridae	JX261936	Porcine epidemic diarrhea virus strain CHGD-01
Coronaviridae	KY649107	Porcine epidemic diarrhea virus strain CH-HNKF-16
Coronaviridae	MK071625	Porcine epidemic diarrhea virus strain COL/Antioquia/2014
Coronaviridae	MK071619	Porcine epidemic diarrhea virus strain COL/Antioquia00265/2015
Coronaviridae	MK071620	Porcine epidemic diarrhea virus strain COL/Antioquia00958/2015
Coronaviridae	MK071629	Porcine epidemic diarrhea virus strain COL/Antioquia06285/2015
Coronaviridae	MK071630	Porcine epidemic diarrhea virus strain COL/Antioquia07053/2015
Coronaviridae	MK071631	Porcine epidemic diarrhea virus strain COL/Antioquia08010/2015
Coronaviridae	MK071633	Porcine epidemic diarrhea virus strain COL/Antioquia08520/2015
Coronaviridae	MK071635	Porcine epidemic diarrhea virus strain COL/Antioquia09796/2015
Coronaviridae	MK071636	Porcine epidemic diarrhea virus strain COL/Antioquia09831/2015
Coronaviridae	MK071637	Porcine epidemic diarrhea virus strain COL/Antioquia10641/2015
Coronaviridae	MK071639	Porcine epidemic diarrhea virus strain COL/Cauca/2015
Coronaviridae	KU569509	Porcine epidemic diarrhea virus strain COL/Cundinamarca/2014 from Colombia
Coronaviridae	MK071626	Porcine epidemic diarrhea virus strain COL/Cundinamarca/2015
Coronaviridae	MK071621	Porcine epidemic diarrhea virus strain COL/Cundinamarca03267/2014
Coronaviridae	MK071623	Porcine epidemic diarrhea virus strain COL/Cundinamarca03715/2014
Coronaviridae	MK071624	Porcine epidemic diarrhea virus strain COL/Cundinamarca03962/2014
Coronaviridae	MK071622	Porcine epidemic diarrhea virus strain COL/Huila/2014
Coronaviridae	MK071632	Porcine epidemic diarrhea virus strain COL/ValledelCauca/2015
Coronaviridae	MK071627	Porcine epidemic diarrhea virus strain COL/ValledelCauca05761/2015
Coronaviridae	MK071628	Porcine epidemic diarrhea virus strain COL/ValledelCauca05762/2015
Coronaviridae	MK071634	Porcine epidemic diarrhea virus strain COL/ValledelCauca08565/2015
Coronaviridae	AF353511	Porcine epidemic diarrhea virus strain CV777
Coronaviridae	KP765609	Porcine epidemic diarrhea virus strain FL2013
Coronaviridae	KR011756	Porcine epidemic diarrhea virus strain FR/001/2014
Coronaviridae	MN056942	Porcine epidemic diarrhea virus strain FR2019001
Coronaviridae	MK138353	Porcine epidemic diarrhea virus strain G2
Coronaviridae	JX647847	Porcine epidemic diarrhea virus strain GD-1
Coronaviridae	JX112709	Porcine epidemic diarrhea virus strain GD-A
Coronaviridae	JX088695	Porcine epidemic diarrhea virus strain GD-B
Coronaviridae	MG983755	Porcine epidemic diarrhea virus strain GDgh
Coronaviridae	KM089829	Porcine epidemic diarrhea virus strain GDS01
Coronaviridae	MH708243	Porcine epidemic diarrhea virus strain H11-SD2017
Coronaviridae	MK862249	Porcine epidemic diarrhea virus strain HeN170821
Coronaviridae	KR818833	Porcine epidemic diarrhea virus strain JSHA2013
Coronaviridae	KC210147	Porcine epidemic diarrhea virus strain JS-HZ2012
Coronaviridae	MH056658	Porcine epidemic diarrhea virus strain JSX2014
Coronaviridae	MH056657	Porcine epidemic diarrhea virus strain JSX2014/ATT
Coronaviridae	KJ623926	Porcine epidemic diarrhea virus strain K14JB01
Coronaviridae	KX580953	Porcine epidemic diarrhea virus strain KB2013-4
Coronaviridae	JX489155	Porcine epidemic diarrhea virus strain LC
Coronaviridae	KT323980	Porcine epidemic diarrhea virus strain LNCT2
Coronaviridae	EF185992	Porcine epidemic diarrhea virus strain LZC from China
Coronaviridae	KJ777678	Porcine epidemic diarrhea virus strain LZW isolate CPGEN_20140427
Coronaviridae	KJ777677	Porcine epidemic diarrhea virus strain LZW isolate FGE_20140427
Coronaviridae	KM052365	Porcine epidemic diarrhea virus strain NPL-PEDv/2013/p10
Coronaviridae	MF782686	Porcine epidemic diarrhea virus strain NW17
Coronaviridae	MF782687	Porcine epidemic diarrhea virus strain NW8
Coronaviridae	KP641661	Porcine epidemic diarrhea virus strain OH10123-14
Coronaviridae	KJ408801	Porcine epidemic diarrhea virus strain OH1414
Coronaviridae	KJ584361	Porcine epidemic diarrhea virus strain OH15962
Coronaviridae	KJ399978	Porcine epidemic diarrhea virus strain OH851
Coronaviridae	KP641662	Porcine epidemic diarrhea virus strain OH8593-14
Coronaviridae	KP641663	Porcine epidemic diarrhea virus strain OH9097-14
Coronaviridae	KR078300	Porcine epidemic diarrhea virus strain PC177
Coronaviridae	KR078299	Porcine epidemic diarrhea virus strain PC21A
Coronaviridae	KX683006	Porcine epidemic diarrhea virus strain PC22A
Coronaviridae	KU893870	Porcine epidemic diarrhea virus strain PC22A-P100-C4
Coronaviridae	KU893871	Porcine epidemic diarrhea virus strain PC22A-P100-C6
Coronaviridae	KU893872	Porcine epidemic diarrhea virus strain PC22A-P120
Coronaviridae	KU893873	Porcine epidemic diarrhea virus strain PC22A-P160
Coronaviridae	KU893861	Porcine epidemic diarrhea virus strain PC22A-P3
Coronaviridae	KU893869	Porcine epidemic diarrhea virus strain PC22A-P95-13
Coronaviridae	KY111278	Porcine epidemic diarrhea virus strain PEDV 1842/2016 ITA
Coronaviridae	MH748550	Porcine epidemic diarrhea virus strain PEDV JS-A
Coronaviridae	MF577027	Porcine epidemic diarrhea virus strain PEDV/Belgorod/dom/2008
Coronaviridae	KU982969	Porcine epidemic diarrhea virus strain PEDV/USA/Iowa127/2015
Coronaviridae	KU982967	Porcine epidemic diarrhea virus strain PEDV/USA/Kansas126/2015
Coronaviridae	KU982981	Porcine epidemic diarrhea virus strain PEDV/USA/Minnesota124/2015
Coronaviridae	KU982980	Porcine epidemic diarrhea virus strain PEDV/USA/Minnesota125/2015
Coronaviridae	KU982972	Porcine epidemic diarrhea virus strain PEDV/USA/Minnesota129/2015
Coronaviridae	KU982979	Porcine epidemic diarrhea virus strain PEDV/USA/Minnesota131/2015
Coronaviridae	KU982973	Porcine epidemic diarrhea virus strain PEDV/USA/Minnesota135/2015
Coronaviridae	KM077139	Porcine epidemic diarrhea virus strain PEDV/USA/Minnesota188/2014
Coronaviridae	KU982971	Porcine epidemic diarrhea virus strain PEDV/USA/Minnesota4/2015
Coronaviridae	KU982975	Porcine epidemic diarrhea virus strain PEDV/USA/Missouri130/2015
Coronaviridae	KU982978	Porcine epidemic diarrhea virus strain PEDV/USA/Nebraska108/2015
Coronaviridae	KU982970	Porcine epidemic diarrhea virus strain PEDV/USA/NorthDakota93/2015
Coronaviridae	KU982977	Porcine epidemic diarrhea virus strain PEDV/USA/Texas132/2015
Coronaviridae	KM609206	Porcine epidemic diarrhea virus strain PEDV-10F
Coronaviridae	KM609207	Porcine epidemic diarrhea virus strain PEDV-14
Coronaviridae	KM609208	Porcine epidemic diarrhea virus strain PEDV-15F
Coronaviridae	KM609203	Porcine epidemic diarrhea virus strain PEDV-1C
Coronaviridae	KM609204	Porcine epidemic diarrhea virus strain PEDV-7C
Coronaviridae	KM609205	Porcine epidemic diarrhea virus strain PEDV-8C
Coronaviridae	KM609209	Porcine epidemic diarrhea virus strain PEDV-CHZ
Coronaviridae	KM609211	Porcine epidemic diarrhea virus strain PEDV-LS
Coronaviridae	KM609210	Porcine epidemic diarrhea virus strain PEDV-LY
Coronaviridae	KM609212	Porcine epidemic diarrhea virus strain PEDV-LYG
Coronaviridae	KM609213	Porcine epidemic diarrhea virus strain PEDV-WS
Coronaviridae	KY929405	Porcine epidemic diarrhea virus strain PT-P5
Coronaviridae	KY929406	Porcine epidemic diarrhea virus strain PT-P96
Coronaviridae	MH593900	Porcine epidemic diarrhea virus strain S236
Coronaviridae	MK558089	Porcine epidemic diarrhea virus strain SF4017
Coronaviridae	KJ196348	Porcine epidemic diarrhea virus strain SHQP/YM/2013
Coronaviridae	KU297956	Porcine epidemic diarrhea virus strain SLO/JH-11/2015
Coronaviridae	KM392232	Porcine epidemic diarrhea virus strain TC Iowa106 (PV39)-P1
Coronaviridae	KM392226	Porcine epidemic diarrhea virus strain TC PC168-P2
Coronaviridae	KM392227	Porcine epidemic diarrhea virus strain TC PC170-P2
Coronaviridae	KM392230	Porcine epidemic diarrhea virus strain TC PC180-P2
Coronaviridae	KM392231	Porcine epidemic diarrhea virus strain TC PC182-P2
Coronaviridae	KM392224	Porcine epidemic diarrhea virus strain TC PC22A-P10
Coronaviridae	KM392225	Porcine epidemic diarrhea virus strain TC PE103(PC21A)-P4
Coronaviridae	KM392228	Porcine epidemic diarrhea virus strain TC-PC173-P2
Coronaviridae	MK673545	Porcine epidemic diarrhea virus strain TW/Yunlin550/2018
Coronaviridae	KT591944	Porcine epidemic diarrhea virus strain USA/2014/IL/20697 P7
Coronaviridae	KF272920	Porcine epidemic diarrhea virus strain USA/Colorado/2013
Coronaviridae	KM975738	Porcine epidemic diarrhea virus strain USA/IA/2013/19321
Coronaviridae	KM975739	Porcine epidemic diarrhea virus strain USA/IA/2013/20849
Coronaviridae	KM975736	Porcine epidemic diarrhea virus strain USA/IA/2013/49379
Coronaviridae	KM975740	Porcine epidemic diarrhea virus strain USA/IL/2013/59573-5
Coronaviridae	KT860508	Porcine epidemic diarrhea virus strain USA/IL20697/2014 Passage 5
Coronaviridae	KF452323	Porcine epidemic diarrhea virus strain USA/Indiana/17846/2013
Coronaviridae	KF452322	Porcine epidemic diarrhea virus strain USA/Iowa/16465/2013
Coronaviridae	KJ184549	Porcine epidemic diarrhea virus strain USA/KS/2013
Coronaviridae	KM975741	Porcine epidemic diarrhea virus strain USA/MO/2014/03293
Coronaviridae	KM975735	Porcine epidemic diarrhea virus strain USA/NC/2013/35140
Coronaviridae	KM975737	Porcine epidemic diarrhea virus strain USA/NC/2013/49469
Coronaviridae	MG334554	Porcine epidemic diarrhea virus strain USA/OK10240-6/2017
Coronaviridae	MK138516	Porcine epidemic diarrhea virus strain V7-HB2018
Coronaviridae	JQ023161	Porcine epidemic diarrhea virus strain virulent DR13
Coronaviridae	MN037494	Porcine epidemic diarrhea virus strain WHLL
Coronaviridae	KX883635	Porcine epidemic diarrhea virus strain WHZHC72223
Coronaviridae	KR818832	Porcine epidemic diarrhea virus strain XY2013
Coronaviridae	KU252649	Porcine epidemic diarrhea virus strain YC2014
Coronaviridae	KT021227	Porcine epidemic diarrhea virus strain YN1
Coronaviridae	KT021232	Porcine epidemic diarrhea virus strain YN144
Coronaviridae	KT021228	Porcine epidemic diarrhea virus strain YN15
Coronaviridae	KT021233	Porcine epidemic diarrhea virus strain YN200
Coronaviridae	KT021229	Porcine epidemic diarrhea virus strain YN30
Coronaviridae	KT021230	Porcine epidemic diarrhea virus strain YN60
Coronaviridae	KT021231	Porcine epidemic diarrhea virus strain YN90
Coronaviridae	MK250953	Porcine epidemic diarrhea virus strain ZJ/ZX2018-C10
Coronaviridae	KX550281	Porcine epidemic diarrhea virus strain ZJ15XS0101 P1
Coronaviridae	JX524137	Porcine epidemic diarrhea virus strain ZJCZ4
Coronaviridae	NC_003436	Porcine epidemic diarrhea virus
Coronaviridae	JN874559	Rabbit coronavirus HKU14 strain HKU14-1
Coronaviridae	JN874562	Rabbit coronavirus HKU14 strain HKU14-10
Coronaviridae	JN874560	Rabbit coronavirus HKU14 strain HKU14-3
Coronaviridae	JN874561	Rabbit coronavirus HKU14 strain HKU14-8
Coronaviridae	NC_017083	Rabbit coronavirus HKU14
Coronaviridae	JF792616	Rat coronavirus isolate 681
Coronaviridae	JF792617	Rat coronavirus isolate 8190
Coronaviridae	FJ938068	Rat coronavirus Parker
Coronaviridae	KF850449	Rat coronavirus strain mouse_lab/USA/MG6644_HOLMES10/1996
Coronaviridae	FJ211859	Recombinant coronavirus clone Bat SARS-CoV
Coronaviridae	FJ429166	Recombinant SARS coronavirus
Coronaviridae	MK720945	Rhinolophus bat coronavirus HKU32 strain TLC26A
Coronaviridae	MK720946	Rhinolophus bat coronavirus HKU32 strain TLC28A
Coronaviridae	KY370047	Rodent coronavirus isolate RtAp-CoV/Tibet2014
Coronaviridae	KY370044	Rodent coronavirus isolate RtAs-CoV/IM2014
Coronaviridae	KY370051	Rodent coronavirus isolate RtBi-CoV/FJ2015
Coronaviridae	KY370054	Rodent coronavirus isolate RtClan-CoV/GZ2015
Coronaviridae	KY370048	Rodent coronavirus isolate RtMm-CoV/GD2015
Coronaviridae	KY370052	Rodent coronavirus isolate RtMm-CoV-1/IM2014
Coronaviridae	KY370045	Rodent coronavirus isolate RtMruf-CoV-1/JL2014
Coronaviridae	KY370046	Rodent coronavirus isolate RtMruf-CoV-2/JL2014
Coronaviridae	KY370049	Rodent coronavirus isolate RtNn-CoV/SAX2015
Coronaviridae	KY370050	Rodent coronavirus isolate RtRl-CoV/FJ2015
Coronaviridae	KY370043	Rodent coronavirus isolate RtRn-CoV/YN2013
Coronaviridae	JQ989271	Rousettus bat coronavirus HKU10 isolate 175A
Coronaviridae	JQ989270	Rousettus bat coronavirus HKU10 isolate 183A
Coronaviridae	NC_018871	Rousettus bat coronavirus HKU10
Coronaviridae	MG762674	Rousettus bat coronavirus HKU9 isolate Rousettus spp/Jinghong/2009
Coronaviridae	EF065513	Rousettus bat coronavirus HKU9
Coronaviridae	KU762337	Rousettus bat coronavirus isolate GCCDC1 346
Coronaviridae	KU762338	Rousettus bat coronavirus isolate GCCDC1 356
Coronaviridae	EF424621	Sable antelope coronavirus US/OH1/2003
Coronaviridae	FJ425189	Sambar deer coronavirus US/OH-WD388/1994
Coronaviridae	FJ425190	Sambar deer coronavirus US/OH-WD388-TC/1994 calf-passaged
Coronaviridae	FJ425188	Sambar deer coronavirus US/OH-WD388-TC/1994
Coronaviridae	KY770858	Sarbecovirus sp. isolate Anlong-103
Coronaviridae	KY770859	Sarbecovirus sp. isolate Anlong-112
Coronaviridae	KY770860	Sarbecovirus sp. isolate Jiyuan-84
Coronaviridae	KY938558	Sarbecovirus sp. strain 16BO133
Coronaviridae	AY686863	SARS coronavirus A022
Coronaviridae	AY427439	SARS coronavirus AS
Coronaviridae	AY686864	SARS coronavirus B039
Coronaviridae	AY278488	SARS coronavirus BJ01
Coronaviridae	AY278487	SARS coronavirus BJ02
Coronaviridae	AY278490	SARS coronavirus BJ03
Coronaviridae	AY279354	SARS coronavirus BJ04
Coronaviridae	AY864805	SARS coronavirus BJ162
Coronaviridae	EU371564	SARS coronavirus BJ182-12
Coronaviridae	EU371562	SARS coronavirus BJ182-4
Coronaviridae	EU371563	SARS coronavirus BJ182-8
Coronaviridae	EU371560	SARS coronavirus BJ182a
Coronaviridae	EU371561	SARS coronavirus BJ182b
Coronaviridae	AY864806	SARS coronavirus BJ202
Coronaviridae	AY714217	SARS Coronavirus CDC#200301157
Coronaviridae	AY572034	SARS coronavirus civet007
Coronaviridae	AY572035	SARS coronavirus civet010
Coronaviridae	AY345986	SARS coronavirus CUHK-AG01
Coronaviridae	AY345987	SARS coronavirus CUHK-AG02
Coronaviridae	AY345988	SARS coronavirus CUHK-AG03
Coronaviridae	AY282752	SARS coronavirus CUHK-Su10
Coronaviridae	AY278554	SARS coronavirus CUHK-W1
Coronaviridae	JF292922	SARS coronavirus ExoN1 isolate c5P1
Coronaviridae	JX162087	SARS coronavirus ExoN1 isolate c5P10
Coronaviridae	FJ882928	SARS coronavirus ExoN1 isolate P1pp1
Coronaviridae	FJ882929	SARS coronavirus ExoN1 isolate P3pp1
Coronaviridae	FJ882931	SARS coronavirus ExoN1 isolate P3pp12
Coronaviridae	FJ882955	SARS coronavirus ExoN1 isolate P3pp19
Coronaviridae	FJ882944	SARS coronavirus ExoN1 isolate P3pp23
Coronaviridae	FJ882960	SARS coronavirus ExoN1 isolate P3pp34
Coronaviridae	FJ882940	SARS coronavirus ExoN1 isolate P3pp37
Coronaviridae	FJ882954	SARS coronavirus ExoN1 isolate P3pp46
Coronaviridae	FJ882956	SARS coronavirus ExoN1 isolate P3pp53
Coronaviridae	FJ882950	SARS coronavirus ExoN1 isolate P3pp60
Coronaviridae	FJ882941	SARS coronavirus ExoN1 isolate P3pp8
Coronaviridae	KF514406	SARS coronavirus ExoN1 strain SARS/VeroE6_lab/USA/ExoN1_c13P1/2009
Coronaviridae	KF514411	SARS coronavirus ExoN1 strain SARS/VeroE6_lab/USA/ExoN1_c13P10/2009
Coronaviridae	KF514412	SARS coronavirus ExoN1 strain SARS/VeroE6_lab/USA/ExoN1_c13P20/2009
Coronaviridae	KF514393	SARS coronavirus ExoN1 strain SARS/VeroE6_lab/USA/ExoN1_c50P20/2010
Coronaviridae	KF514403	SARS coronavirus ExoN1 strain SARS/VeroE6_lab/USA/ExoN1_c5P20/2010
Coronaviridae	KF514417	SARS coronavirus ExoN1 strain SARS/VeroE6_lab/USA/ExoN1_c5.3P20/2010
Coronaviridae	KF514390	SARS coronavirus ExoN1 strain SARS/VeroE6_lab/USA/ExoN1_c5.4P20/2010
Coronaviridae	KF514401	SARS coronavirus ExoN1 strain SARS/VeroE6_lab/USA/ExoN1_c5.5P20/2010
Coronaviridae	KF514402	SARS coronavirus ExoN1 strain SARS/VeroE6_lab/USA/ExoN1_c5.6P20/2010
Coronaviridae	KF514407	SARS coronavirus ExoN1 strain SARS/VeroE6_lab/USA/ExoN1_c5.7P20/2010
Coronaviridae	KF514416	SARS coronavirus ExoN1 strain SARS/VeroE6_lab/USA/ExoN1_c5.8P20/2010
Coronaviridae	KF514391	SARS coronavirus ExoN1 strain SARS/VeroE6_lab/USA/ExoN1_c5.9P20/2010
Coronaviridae	KF514420	SARS coronavirus ExoN1 strain SARS/VeroE6_lab/USA/ExoN1_c5P10/2009
Coronaviridae	KF514414	SARS coronavirus ExoN1 strain SARS/VeroE6_lab/USA/ExoN1_c5P20/2009
Coronaviridae	KF514395	SARS coronavirus ExoN1 strain SARS/VeroE6_lab/USA/ExoN1_c8P1/2009
Coronaviridae	KF514389	SARS coronavirus ExoN1 strain SARS/VeroE6_lab/USA/ExoN1_c8P10/2009
Coronaviridae	KF514410	SARS coronavirus ExoN1 strain SARS/VeroE6_lab/USA/ExoN1_c8P20/2009
Coronaviridae	FJ882926	SARS coronavirus ExoN1
Coronaviridae	AY310120	SARS coronavirus FRA
Coronaviridae	AB257344	SARS coronavirus Frankfurt 1 genomic RNA, nearly
Coronaviridae	AY291315	SARS coronavirus Frankfurt 1
Coronaviridae	AY278489	SARS coronavirus GD01
Coronaviridae	AY313906	SARS coronavirus GD69
Coronaviridae	DQ640652	SARS coronavirus GDH-BJH01
Coronaviridae	AY390556	SARS coronavirus GZ02
Coronaviridae	AY568539	SARS coronavirus GZ0401
Coronaviridae	AY613947	SARS coronavirus GZ0402
Coronaviridae	AY304495	SARS coronavirus GZ50
Coronaviridae	AY394977	SARS coronavirus GZ-A
Coronaviridae	AY394978	SARS coronavirus GZ-B
Coronaviridae	AY394979	SARS coronavirus GZ-C
Coronaviridae	AY394980	SARS coronavirus GZ-D
Coronaviridae	AY515512	SARS coronavirus HC/SZ/61/03
Coronaviridae	AY394981	SARS coronavirus HGZ8L1-A
Coronaviridae	AY394982	SARS coronavirus HGZ8L1-B
Coronaviridae	AY394993	SARS coronavirus HGZ8L2
Coronaviridae	JN854286	SARS coronavirus HKU-39849 isolate recSARS-CoV HKU-39849
Coronaviridae	GU553363	SARS coronavirus HKU-39849 isolate TCVSP-HARROD-00001
Coronaviridae	GU553364	SARS coronavirus HKU-39849 isolate TCVSP-HARROD-00002
Coronaviridae	GU553365	SARS coronavirus HKU-39849 isolate TCVSP-HARROD-00003
Coronaviridae	JQ316196	SARS coronavirus HKU-39849 isolate UOB
Coronaviridae	AY278491	SARS coronavirus HKU-39849
Coronaviridae	AY323977	SARS coronavirus HSR 1
Coronaviridae	AY394983	SARS coronavirus HSZ2-A
Coronaviridae	AY394984	SARS coronavirus HSZ-A
Coronaviridae	AY394985	SARS coronavirus HSZ-Bb
Coronaviridae	AY394994	SARS coronavirus HSZ-Bc
Coronaviridae	AY394986	SARS coronavirus HSZ-Cb
Coronaviridae	AY394995	SARS coronavirus HSZ-Cc
Coronaviridae	AY395004	SARS coronavirus HZS2-Bb
Coronaviridae	AY394992	SARS coronavirus HZS2-C
Coronaviridae	AY394989	SARS coronavirus HZS2-D
Coronaviridae	AY394990	SARS coronavirus HZS2-E
Coronaviridae	AY394987	SARS coronavirus HZS2-Fb
Coronaviridae	AY394991	SARS coronavirus HZS2-Fc
Coronaviridae	FJ959407	SARS coronavirus isolate A001
Coronaviridae	AY545919	SARS coronavirus isolate CFB/SZ/94/03
Coronaviridae	AY545918	SARS coronavirus isolate HC/GZ/32/03
Coronaviridae	AY545917	SARS coronavirus isolate HC/GZ/81/03
Coronaviridae	AY545916	SARS coronavirus isolate HC/SZ/266/03
Coronaviridae	AY545914	SARS coronavirus isolate HC/SZ/79/03
Coronaviridae	AY545915	SARS coronavirus isolate HC/SZ/DM1/03
Coronaviridae	AY394988	SARS coronavirus JMD
Coronaviridae	AY394998	SARS coronavirus LC1
Coronaviridae	AY394999	SARS coronavirus LC2
Coronaviridae	AY395000	SARS coronavirus LC3
Coronaviridae	AY395001	SARS coronavirus LC4
Coronaviridae	AY395002	SARS coronavirus LC5
Coronaviridae	AY595412	SARS coronavirus LLJ-2004
Coronaviridae	HQ890534	SARS coronavirus MA15 ExoN1 isolate d2om1
Coronaviridae	HQ890535	SARS coronavirus MA15 ExoN1 isolate d2om2
Coronaviridae	HQ890536	SARS coronavirus MA15 ExoN1 isolate d2om3
Coronaviridae	HQ890537	SARS coronavirus MA15 ExoN1 isolate d2om4
Coronaviridae	HQ890538	SARS coronavirus MA15 ExoN1 isolate d2om5
Coronaviridae	HQ890526	SARS coronavirus MA15 ExoN1 isolate d2ym1
Coronaviridae	HQ890527	SARS coronavirus MA15 ExoN1 isolate d2ym2
Coronaviridae	HQ890528	SARS coronavirus MA15 ExoN1 isolate d2ym3
Coronaviridae	HQ890529	SARS coronavirus MA15 ExoN1 isolate d2ym4
Coronaviridae	HQ890530	SARS coronavirus MA15 ExoN1 isolate d2ym5
Coronaviridae	HQ890539	SARS coronavirus MA15 ExoN1 isolate d3om1
Coronaviridae	HQ890540	SARS coronavirus MA15 ExoN1 isolate d3om2
Coronaviridae	JF292904	SARS coronavirus MA15 ExoN1 isolate d3om3
Coronaviridae	JF292905	SARS coronavirus MA15 ExoN1 isolate d3om4
Coronaviridae	JF292906	SARS coronavirus MA15 ExoN1 isolate d3om5
Coronaviridae	HQ890531	SARS coronavirus MA15 ExoN1 isolate d4ym1
Coronaviridae	HQ890532	SARS coronavirus MA15 ExoN1 isolate d4ym2
Coronaviridae	HQ890533	SARS coronavirus MA15 ExoN1 isolate d4ym3
Coronaviridae	JF292902	SARS coronavirus MA15 ExoN1 isolate d4ym4
Coronaviridae	JF292903	SARS coronavirus MA15 ExoN1 isolate d4ym5
Coronaviridae	FJ882962	SARS coronavirus MA15 ExoN1 isolate P3pp10
Coronaviridae	FJ882951	SARS coronavirus MA15 ExoN1 isolate P3pp3
Coronaviridae	FJ882953	SARS coronavirus MA15 ExoN1 isolate P3pp4
Coronaviridae	FJ882942	SARS coronavirus MA15 ExoN1 isolate P3pp5
Coronaviridae	FJ882959	SARS coronavirus MA15 ExoN1 isolate P3pp6
Coronaviridae	FJ882943	SARS coronavirus MA15 ExoN1
Coronaviridae	HQ890542	SARS coronavirus MA15 isolate d2om1
Coronaviridae	HQ890543	SARS coronavirus MA15 isolate d2om2
Coronaviridae	HQ890544	SARS coronavirus MA15 isolate d2om3
Coronaviridae	HQ890545	SARS coronavirus MA15 isolate d2om4
Coronaviridae	HQ890546	SARS coronavirus MA15 isolate d2om5
Coronaviridae	HQ890541	SARS coronavirus MA15 isolate d2ym1
Coronaviridae	JF292907	SARS coronavirus MA15 isolate d2ym2
Coronaviridae	JF292908	SARS coronavirus MA15 isolate d2ym3
Coronaviridae	JF292909	SARS coronavirus MA15 isolate d2ym4
Coronaviridae	JF292910	SARS coronavirus MA15 isolate d2ym5
Coronaviridae	JF292916	SARS coronavirus MA15 isolate d3om1
Coronaviridae	JF292917	SARS coronavirus MA15 isolate d3om2
Coronaviridae	JF292918	SARS coronavirus MA15 isolate d3om3
Coronaviridae	JF292919	SARS coronavirus MA15 isolate d3om4
Coronaviridae	JF292920	SARS coronavirus MA15 isolate d3om5
Coronaviridae	JF292911	SARS coronavirus MA15 isolate d4ym1
Coronaviridae	JF292912	SARS coronavirus MA15 isolate d4ym2
Coronaviridae	JF292913	SARS coronavirus MA15 isolate d4ym3
Coronaviridae	JF292914	SARS coronavirus MA15 isolate d4ym4
Coronaviridae	JF292915	SARS coronavirus MA15 isolate d4ym5
Coronaviridae	FJ882948	SARS coronavirus MA15 isolate P3pp3
Coronaviridae	FJ882952	SARS coronavirus MA15 isolate P3pp4
Coronaviridae	FJ882961	SARS coronavirus MA15 isolate P3pp5
Coronaviridae	FJ882945	SARS coronavirus MA15 isolate P3pp6
Coronaviridae	FJ882958	SARS coronavirus MA15 isolate P3pp7
Coronaviridae	FJ882957	SARS coronavirus MA15
Coronaviridae	AY508724	SARS coronavirus NS-1
Coronaviridae	FJ882963	SARS coronavirus P2
Coronaviridae	AY613948	SARS coronavirus PC4-13
Coronaviridae	AY613949	SARS coronavirus PC4-136
Coronaviridae	AY613950	SARS coronavirus PC4-227
Coronaviridae	AY350750	SARS coronavirus PUMC01
Coronaviridae	AY357075	SARS coronavirus PUMC02
Coronaviridae	AY357076	SARS coronavirus PUMC03
Coronaviridae	AY463059	SARS coronavirus ShanghaiQXC1
Coronaviridae	AY463060	SARS coronavirus ShanghaiQXC2
Coronaviridae	AY283794	SARS coronavirus Sin2500
Coronaviridae	AY283795	SARS coronavirus Sin2677
Coronaviridae	AY283796	SARS coronavirus Sin2679
Coronaviridae	AY283797	SARS coronavirus Sin2748
Coronaviridae	AY283798	SARS coronavirus Sin2774
Coronaviridae	AY559083	SARS coronavirus Sin3408
Coronaviridae	AY559097	SARS coronavirus Sin3408L
Coronaviridae	AY559087	SARS coronavirus Sin3725V
Coronaviridae	AY559084	SARS coronavirus Sin3765V
Coronaviridae	AY559081	SARS coronavirus Sin842
Coronaviridae	AY559093	SARS coronavirus Sin845
Coronaviridae	AY559094	SARS coronavirus Sin846
Coronaviridae	AY559095	SARS coronavirus Sin847
Coronaviridae	AY559085	SARS coronavirus Sin848
Coronaviridae	AY559086	SARS coronavirus Sin849
Coronaviridae	AY559096	SARS coronavirus Sin850
Coronaviridae	AY559082	SARS coronavirus Sin852
Coronaviridae	AY485277	SARS coronavirus Sino1-11
Coronaviridae	AY485278	SARS coronavirus Sino3-11
Coronaviridae	AY559088	SARS coronavirus SinP1
Coronaviridae	AY559089	SARS coronavirus SinP2
Coronaviridae	AY559090	SARS coronavirus SinP3
Coronaviridae	AY559091	SARS coronavirus SinP4
Coronaviridae	AY559092	SARS coronavirus SinP5
Coronaviridae	AY461660	SARS coronavirus SoD
Coronaviridae	DQ898174	SARS coronavirus strain CV7
Coronaviridae	DQ497008	SARS coronavirus strain MA-15
Coronaviridae	AY304488	SARS coronavirus SZ16
Coronaviridae	AY304486	SARS coronavirus SZ3
Coronaviridae	AY338174	SARS coronavirus Taiwan TC1
Coronaviridae	AY338175	SARS coronavirus Taiwan TC2
Coronaviridae	AY348314	SARS coronavirus Taiwan TC3
Coronaviridae	AY654624	SARS coronavirus TJF
Coronaviridae	JX163924	SARS coronavirus Tor2 isolate Tor2/FP1-10851
Coronaviridae	JX163925	SARS coronavirus Tor2 isolate Tor2/FP1-10895
Coronaviridae	JX163923	SARS coronavirus Tor2 isolate Tor2/FP1-10912
Coronaviridae	AY274119	SARS coronavirus Tor2
Coronaviridae	AY291451	SARS coronavirus TW1
Coronaviridae	AY502923	SARS coronavirus TW10
Coronaviridae	AY502924	SARS coronavirus TW11
Coronaviridae	AY502925	SARS coronavirus TW2
Coronaviridae	AY502926	SARS coronavirus TW3
Coronaviridae	AY502927	SARS coronavirus TW4
Coronaviridae	AY502928	SARS coronavirus TW5
Coronaviridae	AY502929	SARS coronavirus TW6
Coronaviridae	AY502930	SARS coronavirus TW7
Coronaviridae	AY502931	SARS coronavirus TW8
Coronaviridae	AY502932	SARS coronavirus TW9
Coronaviridae	AY321118	SARS coronavirus TWC
Coronaviridae	AY362698	SARS coronavirus TWC2
Coronaviridae	AY362699	SARS coronavirus TWC3
Coronaviridae	AP006557	SARS coronavirus TWH genomic RNA
Coronaviridae	AP006558	SARS coronavirus TWJ genomic RNA
Coronaviridae	AP006559	SARS coronavirus TWK genomic RNA
Coronaviridae	AP006560	SARS coronavirus TWS genomic RNA
Coronaviridae	AP006561	SARS coronavirus TWY genomic RNA
Coronaviridae	MK062179	SARS coronavirus Urbani isolate icSARS
Coronaviridae	MK062181	SARS coronavirus Urbani isolate icSARS-C3
Coronaviridae	MK062182	SARS coronavirus Urbani isolate icSARS-C3-MA
Coronaviridae	MK062183	SARS coronavirus Urbani isolate icSARS-C7
Coronaviridae	MK062184	SARS coronavirus Urbani isolate icSARS-C7-MA
Coronaviridae	MK062180	SARS coronavirus Urbani isolate icSARS-MA
Coronaviridae	AY278741	SARS coronavirus Urbani
Coronaviridae	AY772062	SARS coronavirus WH20
Coronaviridae	AY394850	SARS coronavirus WHU
Coronaviridae	JF292921	SARS coronavirus wtic-MB isolate c1P1
Coronaviridae	FJ882927	SARS coronavirus wtic-MB isolate P1pp1
Coronaviridae	FJ882946	SARS coronavirus wtic-MB isolate P3pp13
Coronaviridae	FJ882932	SARS coronavirus wtic-MB isolate P3pp14
Coronaviridae	FJ882939	SARS coronavirus wtic-MB isolate P3pp16
Coronaviridae	FJ882937	SARS coronavirus wtic-MB isolate P3pp18
Coronaviridae	FJ882936	SARS coronavirus wtic-MB isolate P3pp2
Coronaviridae	FJ882935	SARS coronavirus wtic-MB isolate P3pp21
Coronaviridae	FJ882949	SARS coronavirus wtic-MB isolate P3pp23
Coronaviridae	FJ882934	SARS coronavirus wtic-MB isolate P3pp29
Coronaviridae	FJ882933	SARS coronavirus wtic-MB isolate P3pp6
Coronaviridae	FJ882947	SARS coronavirus wtic-MB isolate P3pp7
Coronaviridae	KF514398	SARS coronavirus wtic-MB strain SARS/VeroE6_lab/USA/WTic_c10P20/2010
Coronaviridae	KF514399	SARS coronavirus wtic-MB strain SARS/VeroE6_lab/USA/WTic_c1P20/2010
Coronaviridae	KF514422	SARS coronavirus wtic-MB strain SARS/VeroE6_lab/USA/WTic_c1.3P20/2010
Coronaviridae	KF514392	SARS coronavirus wtic-MB strain SARS/VeroE6_lab/USA/WTic_c1.4P20/2010
Coronaviridae	KF514388	SARS coronavirus wtic-MB strain SARS/VeroE6_lab/USA/WTic_c1.5P20/2010
Coronaviridae	KF514413	SARS coronavirus wtic-MB strain SARS/VeroE6_lab/USA/WTic_c1.6P20/2010
Coronaviridae	KF514415	SARS coronavirus wtic-MB strain SARS/VeroE6_lab/USA/WTic_c1.7P20/2010
Coronaviridae	KF514400	SARS coronavirus wtic-MB strain SARS/VeroE6_lab/USA/WTic_c1.8P20/2010
Coronaviridae	KF514404	SARS coronavirus wtic-MB strain SARS/VeroE6_lab/USA/WTic_c1.9P20/2010
Coronaviridae	KF514419	SARS coronavirus wtic-MB strain SARS/VeroE6_lab/USA/WTic_c1P10/2009
Coronaviridae	KF514394	SARS coronavirus wtic-MB strain SARS/VeroE6_lab/USA/WTic_c1P20/2009
Coronaviridae	KF514408	SARS coronavirus wtic-MB strain SARS/VeroE6_lab/USA/WTic_c2P1/2009
Coronaviridae	KF514397	SARS coronavirus wtic-MB strain SARS/VeroE6_lab/USA/WTic_c2P10/2009
Coronaviridae	KF514409	SARS coronavirus wtic-MB strain SARS/VeroE6_lab/USA/WTic_c2P20/2009
Coronaviridae	KF514418	SARS coronavirus wtic-MB strain SARS/VeroE6_lab/USA/WTic_c3P1/2009
Coronaviridae	KF514396	SARS coronavirus wtic-MB strain SARS/VeroE6_lab/USA/WTic_c3P10/2009
Coronaviridae	KF514423	SARS coronavirus wtic-MB strain SARS/VeroE6_lab/USA/WTic_c3P20/2009
Coronaviridae	FJ882938	SARS coronavirus wtic-MB
Coronaviridae	AY297028	SARS coronavirus ZJ01
Coronaviridae	EU371559	SARS coronavirus ZJ02
Coronaviridae	DQ182595	SARS coronavirus ZJ0301 from China
Coronaviridae	AY351680	SARS coronavirus ZMY 1
Coronaviridae	AY394997	SARS coronavirus ZS-A
Coronaviridae	AY394996	SARS coronavirus ZS-B
Coronaviridae	AY395003	SARS coronavirus ZS-C
Coronaviridae	KT444582	SARS-like coronavirus WIV16
Coronaviridae	NC_009657	Scotophilus bat coronavirus 512
Coronaviridae	MN908947	Severe acute respiratory syndrome coronavirus 2 isolate Wuhan-Hu-1
Coronaviridae	KY352407	Severe acute respiratory syndrome-related coronavirus strain BtKY72
Coronaviridae	LT545990	Swine enteric coronavirus isolate SeCoV_GER_L00930_2012
Coronaviridae	KR061459	Swine enteric coronavirus strain Italy/213306/2009
Coronaviridae	DQ811785	TGEV Miller M6
Coronaviridae	DQ811788	TGEV Purdue P115
Coronaviridae	DQ811789	TGEV virulent Purdue
Coronaviridae	AJ271965	Transmissible gastroenteritis virus
Coronaviridae	HM776941	Transmissible gastroenteritis virus isolate AYU
Coronaviridae	KX083668	Transmissible gastroenteritis virus isolate HE-1
Coronaviridae	KP202848	Transmissible gastroenteritis virus isolate SHXB
Coronaviridae	KC962433	Transmissible gastroenteritis virus isolate TGEV-HX
Coronaviridae	EU074218	Transmissible gastroenteritis virus strain attenuated H
Coronaviridae	FJ755618	Transmissible gastroenteritis virus strain H16
Coronaviridae	KT696544	Transmissible gastroenteritis virus strain JS2012
Coronaviridae	DQ443743	Transmissible gastroenteritis virus strain SC-Y
Coronaviridae	KX499468	Transmissible gastroenteritis virus strain TGEV AHHF
Coronaviridae	KX900402	Transmissible gastroenteritis virus strain TGEV/Mex/145/2008
Coronaviridae	KX900394	Transmissible gastroenteritis virus strain TGEV/USA/HB/1988
Coronaviridae	KX900396	Transmissible gastroenteritis virus strain TGEV/USA/Illinois139/2006
Coronaviridae	KX900403	Transmissible gastroenteritis virus strain TGEV/USA/Illinois146/2008
Coronaviridae	KX900406	Transmissible gastroenteritis virus strain TGEV/USA/Illinois149/2013
Coronaviridae	KX900400	Transmissible gastroenteritis virus strain TGEV/USA/Iowa143/2008
Coronaviridae	KX900395	Transmissible gastroenteritis virus strain TGEV/USA/Minnesota138/2006
Coronaviridae	KX900398	Transmissible gastroenteritis virus strain TGEV/USA/Minnesota141/2007
Coronaviridae	KX900405	Transmissible gastroenteritis virus strain TGEV/USA/Minnesota148/2013
Coronaviridae	KX900407	Transmissible gastroenteritis virus strain TGEV/USA/Minnesota150/2013
Coronaviridae	KX900409	Transmissible gastroenteritis virus strain TGEV/USA/Minnesota152/2014
Coronaviridae	KX900410	Transmissible gastroenteritis virus strain TGEV/USA/Minnesota153/2014
Coronaviridae	KX900397	Transmissible gastroenteritis virus strain TGEV/USA/NorthCarolina140/2007
Coronaviridae	KX900399	Transmissible gastroenteritis virus strain TGEV/USA/NorthCarolina142/2007
Coronaviridae	KX900404	Transmissible gastroenteritis virus strain TGEV/USA/Oklahoma147/2012
Coronaviridae	KX900411	Transmissible gastroenteritis virus strain TGEV/USA/SouthDakota154/2014
Coronaviridae	KX900401	Transmissible gastroenteritis virus strain TGEV/USA/Tennessee144/2008
Coronaviridae	KX900408	Transmissible gastroenteritis virus strain TGEV/USA/Wisconsin151/2014
Coronaviridae	KX900393	Transmissible gastroenteritis virus strain TGEV/USA/Z/1986
Coronaviridae	KU729220	Transmissible gastroenteritis virus strain TH-98
Coronaviridae	DQ201447	Transmissible gastroenteritis virus strain TS
Coronaviridae	HQ462571	Transmissible gastroenteritis virus strain WH-1
Coronaviridae	EF065505	Tylonycteris bat coronavirus HKU4
Coronaviridae	MN611519	Tylonycteris pachypus bat coronavirus HKU4-related isolate GZ131656
Coronaviridae	MG518518	Water deer coronavirus isolate W17-18
Coronaviridae	FJ425186	Waterbuck coronavirus US/OH-WD358/1994
Coronaviridae	FJ425185	Waterbuck coronavirus US/OH-WD358-GnC/1994
Coronaviridae	FJ425184	Waterbuck coronavirus US/OH-WD358-TC/1994
Coronaviridae	FJ425187	White-tailed deer coronavirus US/OH-WD470/1994
Coronaviridae	MH810163	Yak coronavirus strain YAK/HY24/CH/2017
Coronaviridae	HQ166910	Zaria bat coronavirus strain ZBCoV
Filoviridae	MF319185	Bombali ebolavirus isolate Bombali virus/M.condylurus-wt/SLE/2016/Northern Province-PREDICT_SLAB000156
Filoviridae	MF319186	Bombali virus (Ebola virus)
Filoviridae	KC545393	Bundibugyo ebolavirus isolate EboBund-112 2012
Filoviridae	KC545394	Bundibugyo ebolavirus isolate EboBund-120 2012
Filoviridae	KC545395	Bundibugyo ebolavirus isolate EboBund-122 2012
Filoviridae	KC545396	Bundibugyo ebolavirus isolate EboBund-14 2012
Filoviridae	FJ217161	Bundibugyo ebolavirus
Filoviridae	KU182911	Bundibugyo virus isolate Bundibugyo virus/H. sapiens-tc/UGA/2007/Bundibugyo-200706291
Filoviridae	KR063673	Bundibugyo virus isolate Bundibugyo virus/H.sapiens-tc/UGA/2007/Butalya-811250
Filoviridae	AF086833	Ebola virus - Mayinga, Zaire, 1976
Filoviridae	LT605058	Ebola virus isolate Ebola virus Makona isolate Frankfurt
Filoviridae	KU182905	Ebola virus isolate Ebola virus/H. sapiens-tc/COD/1995/Kikwit-9510621
Filoviridae	KU182909	Ebola virus isolate Ebola virus/H. sapiens-tc/COD/1995/Kikwit-9510622
Filoviridae	KU182898	Ebola virus isolate Ebola virus/H. sapiens-tc/COD/1995/Kikwit-9510623
Filoviridae	KU182902	Ebola virus isolate Ebola virus/H. sapiens-tc/COD/1995/Kikwit-9510624
Filoviridae	KU182903	Ebola virus isolate Ebola virus/H. sapiens-tc/COD/1995/Kikwit-9510625
Filoviridae	KU182904	Ebola virus isolate Ebola virus/H. sapiens-tc/COD/1995/Kikwit-9510626
Filoviridae	KU182907	Ebola virus isolate Ebola virus/H. sapiens-tc/COD/1995/Kikwit-9510627
Filoviridae	KU182906	Ebola virus isolate Ebola virus/H. sapiens-tc/COD/1995/Kikwit-9510628
Filoviridae	KU182901	Ebola virus isolate Ebola virus/H. sapiens-tc/COD/1995/Kikwit-9510629
Filoviridae	KU182900	Ebola virus isolate Ebola virus/H. sapiens-tc/COD/1995/Kikwit-9510630
Filoviridae	KU182899	Ebola virus isolate Ebola virus/H. sapiens-tc/COD/1995/Kikwit-9510631
Filoviridae	KU182908	Ebola virus isolate Ebola virus/H. sapiens-tc/COD/1995/Kikwit-9510632
Filoviridae	KR063671	Ebola virus isolate Ebola virus/H.sapiens-tc/COD/1976/Yambuku-Mayinga
Filoviridae	KR063672	Ebola virus isolate Ebola virus/H.sapiens-tc/COD/1995/Kikwit-807223
Filoviridae	DQ447656	Lake Victoria marburgvirus - Angola2005 strain Ang0126
Filoviridae	DQ447657	Lake Victoria marburgvirus - Angola2005 strain Ang0214
Filoviridae	DQ447658	Lake Victoria marburgvirus - Angola2005 strain Ang0215
Filoviridae	DQ447659	Lake Victoria marburgvirus - Angola2005 strain Ang0754
Filoviridae	DQ447660	Lake Victoria marburgvirus - Angola2005 strain Ang0998
Filoviridae	DQ447653	Lake Victoria marburgvirus - Angola2005 strain Ang1379c
Filoviridae	DQ447654	Lake Victoria marburgvirus - Angola2005 strain Ang1381
Filoviridae	DQ447655	Lake Victoria marburgvirus - Angola2005 strain Ang1386
Filoviridae	EF446132	Lake Victoria marburgvirus - Ci67
Filoviridae	DQ447651	Lake Victoria marburgvirus - DRC1999 strain 05DRC99
Filoviridae	DQ447650	Lake Victoria marburgvirus - DRC1999 strain 07DRC99
Filoviridae	DQ447652	Lake Victoria marburgvirus - DRC1999 strain 09DRC99
Filoviridae	JN408064	Lake Victoria marburgvirus - Leiden
Filoviridae	DQ217792	Lake Victoria marburgvirus - Musoke from Kenya
Filoviridae	EU500827	Lake Victoria marburgvirus - Ravn isolate R1
Filoviridae	EU500828	Lake Victoria marburgvirus - Ravn isolate R2
Filoviridae	EU500826	Lake Victoria marburgvirus - Ravn isolate R3
Filoviridae	DQ447649	Lake Victoria marburgvirus - Ravn
Filoviridae	GQ433351	Lake Victoria marburgvirus strain Ci67
Filoviridae	GQ433352	Lake Victoria marburgvirus strain Ci67
Filoviridae	GQ433353	Lake Victoria marburgvirus strain
Filoviridae	AY430365	Lake Victoria marburgvirus strain pp3 guinea pig lethal variant
Filoviridae	AY430366	Lake Victoria marburgvirus strain pp4 guinea pig nonlethal variant
Filoviridae	FJ750957	Lake Victoria marburgvirus strain Uganda 01Uga07
Filoviridae	FJ750953	Lake Victoria marburgvirus strain Uganda 02Uga07
Filoviridae	FJ750955	Lake Victoria marburgvirus strain Uganda 188Bat2007
Filoviridae	FJ750959	Lake Victoria marburgvirus strain Uganda 331Bat2007
Filoviridae	FJ750958	Lake Victoria marburgvirus strain Uganda 371Bat2007
Filoviridae	FJ750954	Lake Victoria marburgvirus strain Uganda 44Bat2007
Filoviridae	FJ750956	Lake Victoria marburgvirus strain Uganda 982Bat2008
Filoviridae	NC_016144	Lloviu cuevavirus isolate Lloviu virus/M.schreibersii-wt/ESP/2003/Asturias-Bat86
Filoviridae	JF828358	Lloviu virus strain MS-Liver-86/2003
Filoviridae	KU978782	Marburg marburgvirus isolate Angola prototype 20051379
Filoviridae	KY425629	Marburg marburgvirus isolate IRF0169
Filoviridae	KY047763	Marburg marburgvirus isolate Marburg virus/H.sapiens-tc/AGO/2005/Angola-368
Filoviridae	KR063674	Marburg marburgvirus isolate Marburg virus/H.sapiens-tc/AGO/2005/Angola-810820
Filoviridae	NC_001608	Marburg marburgvirus isolate Marburg virus/H.sapiens-tc/KEN/1980/Mt. Elgon-Musoke
Filoviridae	KY047764	Marburg marburgvirus isolate Marburg virus/RML-IRF/M.auratus-lab/AGO/2005/Angola-368-HA
Filoviridae	JX458833	Marburg marburgvirus isolate MARV/H.sapiens-tc/COD/1999/01 DRC
Filoviridae	JX458851	Marburg marburgvirus isolate MARV/H.sapiens-tc/COD/1999/02 DRC
Filoviridae	JX458826	Marburg marburgvirus isolate MARV/H.sapiens-tc/COD/1999/03 DRC
Filoviridae	JX458825	Marburg marburgvirus isolate MARV/H.sapiens-tc/COD/1999/04 DRC
Filoviridae	JX458845	Marburg marburgvirus isolate MARV/H.sapiens-tc/COD/2000/13 DRC
Filoviridae	JX458831	Marburg marburgvirus isolate MARV/H.sapiens-tc/COD/2000/14 DRC
Filoviridae	JX458847	Marburg marburgvirus isolate MARV/H.sapiens-tc/COD/2000/15 DRC
Filoviridae	JX458838	Marburg marburgvirus isolate MARV/H.sapiens-tc/COD/2000/17 DRC
Filoviridae	JX458842	Marburg marburgvirus isolate MARV/H.sapiens-tc/COD/2000/18 DRC
Filoviridae	JX458828	Marburg marburgvirus isolate MARV/H.sapiens-tc/COD/2000/19 DRC
Filoviridae	JX458841	Marburg marburgvirus isolate MARV/H.sapiens-tc/COD/2000/20 DRC
Filoviridae	JX458843	Marburg marburgvirus isolate MARV/H.sapiens-tc/COD/2000/21 DRC
Filoviridae	JX458848	Marburg marburgvirus isolate MARV/H.sapiens-tc/COD/2000/22 DRC
Filoviridae	JX458834	Marburg marburgvirus isolate MARV/H.sapiens-tc/COD/2000/24 DRC
Filoviridae	JX458849	Marburg marburgvirus isolate MARV/H.sapiens-tc/COD/2000/25 DRC
Filoviridae	JX458844	Marburg marburgvirus isolate MARV/H.sapiens-tc/COD/2000/26 DRC
Filoviridae	JX458837	Marburg marburgvirus isolate MARV/H.sapiens-tc/COD/2000/27 DRC
Filoviridae	JX458846	Marburg marburgvirus isolate MARV/H.sapiens-tc/COD/2000/28 DRC
Filoviridae	JX458836	Marburg marburgvirus isolate MARV/H.sapiens-tc/COD/2000/29 DRC
Filoviridae	JX458832	Marburg marburgvirus isolate MARV/H.sapiens-tc/COD/2000/30 DRC
Filoviridae	JX458827	Marburg marburgvirus isolate MARV/H.sapiens-tc/COD/2000/32 DRC
Filoviridae	JX458850	Marburg marburgvirus isolate MARV/H.sapiens-tc/COD/2000/33 DRC
Filoviridae	JX458829	Marburg marburgvirus isolate MARV/H.sapiens-tc/COD/2000/34 DRC
Filoviridae	JX458853	Marburg marburgvirus isolate MARV/R.aegyptiacus-tc/UGA/2008/164 Qbat
Filoviridae	JX458852	Marburg marburgvirus isolate MARV/R.aegyptiacus-tc/UGA/2008/53 Qbat
Filoviridae	JX458854	Marburg marburgvirus isolate MARV/R.aegyptiacus-tc/UGA/2009/1175 Qbat
Filoviridae	JX458858	Marburg marburgvirus isolate MARV/R.aegyptiacus-tc/UGA/2009/1328 Qbat
Filoviridae	JX458855	Marburg marburgvirus isolate MARV/R.aegyptiacus-tc/UGA/2009/843 Qbat
Filoviridae	JX458856	Marburg marburgvirus isolate MARV/R.aegyptiacus-tc/UGA/2009/914 Qbat
Filoviridae	KC545387	Marburg marburgvirus isolate Mbg-422-2012
Filoviridae	KC545388	Marburg marburgvirus isolate Mbg-423-2012
Filoviridae	KM261523	Marburg marburgvirus isolate NML/M.musculus-lab/AGO/2005/Ang-MA-P2
Filoviridae	KU179482	Marburg marburgvirus isolate Ravn virus/H. sapiens-tc/KEN/1987/Ravn-CDC811103
Filoviridae	JX458857	Marburg marburgvirus isolate RAVV/R.aegyptiacus-tc/UGA/2009/1304 Qbat
Filoviridae	KU059750	Marburg marburgvirus isolate Uganda 200703648
Filoviridae	Z12132	Marburg virus - Musoke, Kenya,
Filoviridae	Z29337	Marburg virus (Popp)
Filoviridae	AY358025	Marburg virus strain M/S.Africa/Johannesburg/1975/Ozolin
Filoviridae	KP117261	Mutant Marburg marburgvirus strain recMARV-371bat
Filoviridae	KP117260	Mutant Marburg marburgvirus strain recMARV-371bat-294
Filoviridae	KP117259	Mutant Marburg marburgvirus strain recMARV-371bat-301
Filoviridae	KF827427	Mutant Zaire ebolavirus
Filoviridae	AF522874	Reston Ebola virus strain Pennsylvania
Filoviridae	AB050936	Reston ebolavirus - Reston genomic RNA
Filoviridae	FJ621583	Reston ebolavirus - Reston strain Reston08-A
Filoviridae	FJ621584	Reston ebolavirus - Reston strain Reston08-C
Filoviridae	FJ621585	Reston ebolavirus - Reston strain Reston08-E
Filoviridae	NC_004161	Reston ebolavirus isolate Reston virus/M.fascicularis-tc/USA/1989/Philippines89-Pennsylvania
Filoviridae	JX477166	Reston ebolavirus isolate RESTV/M.fascicularis-tc/PHL-USA/1996/Ferlite, Philippines/Alice, TX
Filoviridae	JX477165	Reston ebolavirus isolate RESTV/Sus-wt/PHL/2009/09A Farm A
Filoviridae	AY769362	Reston ebolavirus strain Pennsylvania
Filoviridae	KY008770	Reston ebolavirus strain Reston virus/M.fascicularis-tc/USA/1989/Philippines89-AZ-1435
Filoviridae	JA489018	Sequence 1 from Patent EP2350270
Filoviridae	HC069211	Sequence 1 from Patent WO2009128867
Filoviridae	HC874655	Sequence 1 from Patent WO2010053573
Filoviridae	JA489027	Sequence 10 from Patent EP2350270
[truncated: 730 more rows]
